# Supplementary material for: Viral diversity and host associations in microbial electrolysis cells
Source: ISME Commun. 2024 Nov 15;4(1):ycae143. doi: 10.1093/ismeco/ycae143 (PMC11629682; doi:10.1093/ismeco/ycae143)
Supplement: Supplementary_tables_ycae143 [file supplementary_tables_ycae143.xlsx]

## Sheet: S1_prokaryotic bins
bin	drep_cluster	completeness	contamination	nr_contigs	length	N50	Domain	Phylum	Class	Order	Family	Genus	Species	Prophage	CRISPR spacer	CRISPR phage hit	species_representative
C2c_bin32	Sp200_1	94.55	7.09	300	2265933	13339	d__Archaea	p__Halobacteriota	c__Methanomicrobia	o__Methanomicrobiales	f__Methanocorpusculaceae	g__Methanocorpusculum	s__Methanocorpusculum parvum	S53_c12148;S53_c6242;S53_c6514_start1018_stop27285	S53_c3714;S53_c2862;S53_c5049		C2s_bin3
C2s_bin3	Sp200_1	95.23	3.01	219	1581693	9855	d__Archaea	p__Halobacteriota	c__Methanomicrobia	o__Methanomicrobiales	f__Methanocorpusculaceae	g__Methanocorpusculum	s__Methanocorpusculum parvum		S61_c18642		C2s_bin3
In_bin36	Sp65_0	90.97	2.61	230	2144157	12728	d__Archaea	p__Halobacteriota	c__Methanomicrobia	o__Methanomicrobiales	f__Methanoculleaceae	g__Methanoculleus	s__Methanoculleus sp019136335				In_bin36
T2c_bin14	Sp117_1	93.79	0	91	1644982	25076	d__Archaea	p__Halobacteriota	c__Methanomicrobia	o__Methanomicrobiales	f__Methanoregulaceae	g__UBA9949			S56_c36519		T2c_bin14
T3c_bin32	Sp117_1	91.71	0.33	164	1367922	11252	d__Archaea	p__Halobacteriota	c__Methanomicrobia	o__Methanomicrobiales	f__Methanoregulaceae	g__UBA9949			S57_c18160		T2c_bin14
S1c_bin17	Sp117_1	93.14	0	95	1639007	26483	d__Archaea	p__Halobacteriota	c__Methanomicrobia	o__Methanomicrobiales	f__Methanoregulaceae	g__UBA9949			S58_c3088		T2c_bin14
C2s_bin16	Sp117_1	89.22	0	95	1555532	23346	d__Archaea	p__Halobacteriota	c__Methanomicrobia	o__Methanomicrobiales	f__Methanoregulaceae	g__UBA9949			S61_c1543;S61_c28587		T2c_bin14
T1s_bin44	Sp117_1	79.41	0	95	1447609	21761	d__Archaea	p__Halobacteriota	c__Methanomicrobia	o__Methanomicrobiales	f__Methanoregulaceae	g__UBA9949			S62_c7567		T2c_bin14
S1s_bin33	Sp117_1	83.33	0	87	1489740	22942	d__Archaea	p__Halobacteriota	c__Methanomicrobia	o__Methanomicrobiales	f__Methanoregulaceae	g__UBA9949			S63_c13958		T2c_bin14
In_bin10	Sp117_1	91.18	1.31	110	1678167	23345	d__Archaea	p__Halobacteriota	c__Methanomicrobia	o__Methanomicrobiales	f__Methanoregulaceae	g__UBA9949		S68_c4234	S68_c29576		T2c_bin14
C1c_bin11	Sp61_1	94.71	1.67	144	2206128	33574	d__Archaea	p__Halobacteriota	c__Methanomicrobia	o__Methanomicrobiales	f__Methanosphaerulaceae	g__UBA288					T3c_bin21
C2c_bin14	Sp61_1	94.63	1.97	271	1940601	8770	d__Archaea	p__Halobacteriota	c__Methanomicrobia	o__Methanomicrobiales	f__Methanosphaerulaceae	g__UBA288					T3c_bin21
C3c_bin7	Sp61_1	88.93	1.81	243	2029533	11271	d__Archaea	p__Halobacteriota	c__Methanomicrobia	o__Methanomicrobiales	f__Methanosphaerulaceae	g__UBA288		S54_c9462			T3c_bin21
T1c_bin3	Sp61_1	84.5	0.66	301	1567702	6301	d__Archaea	p__Halobacteriota	c__Methanomicrobia	o__Methanomicrobiales	f__Methanosphaerulaceae	g__UBA288					T3c_bin21
T2c_bin13	Sp61_1	96.38	0.99	191	2761782	33819	d__Archaea	p__Halobacteriota	c__Methanomicrobia	o__Methanomicrobiales	f__Methanosphaerulaceae	g__UBA288					T3c_bin21
T3c_bin21	Sp61_1	96.91	0.82	105	2223704	51619	d__Archaea	p__Halobacteriota	c__Methanomicrobia	o__Methanomicrobiales	f__Methanosphaerulaceae	g__UBA288					T3c_bin21
S1c_bin35	Sp61_1	93.09	0.66	87	2141556	49505	d__Archaea	p__Halobacteriota	c__Methanomicrobia	o__Methanomicrobiales	f__Methanosphaerulaceae	g__UBA288					T3c_bin21
C2s_bin32	Sp61_1	94.08	2.02	183	2644858	32902	d__Archaea	p__Halobacteriota	c__Methanomicrobia	o__Methanomicrobiales	f__Methanosphaerulaceae	g__UBA288					T3c_bin21
T1s_bin23	Sp61_1	95.23	0.87	103	2092739	41663	d__Archaea	p__Halobacteriota	c__Methanomicrobia	o__Methanomicrobiales	f__Methanosphaerulaceae	g__UBA288					T3c_bin21
S1s_bin18	Sp61_1	96.38	1.04	119	2138467	35682	d__Archaea	p__Halobacteriota	c__Methanomicrobia	o__Methanomicrobiales	f__Methanosphaerulaceae	g__UBA288					T3c_bin21
In_bin51	Sp61_1	94.74	0.66	99	2098292	42281	d__Archaea	p__Halobacteriota	c__Methanomicrobia	o__Methanomicrobiales	f__Methanosphaerulaceae	g__UBA288					T3c_bin21
In_bin3	Sp7_0	92.77	1.96	197	2053828	13732	d__Archaea	p__Halobacteriota	c__Methanomicrobia	o__Methanomicrobiales	f__Methanospirillaceae	g__Methanospirillum	s__Methanospirillum sp012520015		S68_c41006;S68_c34645		In_bin3
In_bin70	Sp8_0	87.93	4	318	1991580	7653	d__Archaea	p__Halobacteriota	c__Methanomicrobia	o__Methanomicrobiales	f__Methanospirillaceae	g__Methanospirillum			S68_c7892		In_bin70
T3c_bin36	Sp5_0	73.59	0.65	402	1556224	4027	d__Archaea	p__Halobacteriota	c__Methanomicrobia	o__Methanomicrobiales	f__Methanospirillaceae	g__Methanospirillum					T3c_bin36
C1c_bin37	Sp49_1	86.76	2.61	277	2234397	11247	d__Archaea	p__Halobacteriota	c__Methanosarcinia	o__Methanotrichales	f__Methanotrichaceae	g__Methanothrix	s__Methanothrix soehngenii		S52_c32246		S1s_bin16
C2s_bin33	Sp49_1	86.2	3.27	340	2374840	9663	d__Archaea	p__Halobacteriota	c__Methanosarcinia	o__Methanotrichales	f__Methanotrichaceae	g__Methanothrix	s__Methanothrix soehngenii				S1s_bin16
T1s_bin34	Sp49_1	89.38	2.97	291	2386297	11245	d__Archaea	p__Halobacteriota	c__Methanosarcinia	o__Methanotrichales	f__Methanotrichaceae	g__Methanothrix	s__Methanothrix soehngenii		S62_c12480	MEC2_p109	S1s_bin16
S1s_bin16	Sp49_1	84.71	0.98	286	2107372	9373	d__Archaea	p__Halobacteriota	c__Methanosarcinia	o__Methanotrichales	f__Methanotrichaceae	g__Methanothrix	s__Methanothrix soehngenii				S1s_bin16
In_bin43	Sp49_1	90.85	3.62	314	2217721	9074	d__Archaea	p__Halobacteriota	c__Methanosarcinia	o__Methanotrichales	f__Methanotrichaceae	g__Methanothrix	s__Methanothrix soehngenii				S1s_bin16
T1a_bin26	Sp50_1	68.04	0	279	1478812	6176	d__Archaea	p__Halobacteriota	c__Methanosarcinia	o__Methanotrichales	f__Methanotrichaceae	g__Methanothrix	s__Methanothrix sp016706325	S46_c13384	S46_c12891		T3c_bin4
C1c_bin29	Sp50_1	92.81	3.92	68	2160842	44325	d__Archaea	p__Halobacteriota	c__Methanosarcinia	o__Methanotrichales	f__Methanotrichaceae	g__Methanothrix	s__Methanothrix sp016706325		S52_c9349;S52_c3433;S52_c16155;S52_c32105;S52_c5756		T3c_bin4
C2c_bin3	Sp50_1	91.5	1.31	85	2098888	35697	d__Archaea	p__Halobacteriota	c__Methanosarcinia	o__Methanotrichales	f__Methanotrichaceae	g__Methanothrix	s__Methanothrix sp016706325		S53_c2026;S53_c31622;S53_c12115;S53_c11908		T3c_bin4
C3c_bin17	Sp50_1	92.81	1.63	127	2023987	22715	d__Archaea	p__Halobacteriota	c__Methanosarcinia	o__Methanotrichales	f__Methanotrichaceae	g__Methanothrix	s__Methanothrix sp016706325		S54_c15240;S54_c16159;S54_c10427		T3c_bin4
T1c_bin15	Sp50_1	60.83	0.65	275	1075460	4317	d__Archaea	p__Halobacteriota	c__Methanosarcinia	o__Methanotrichales	f__Methanotrichaceae	g__Methanothrix	s__Methanothrix sp016706325		S55_c12468		T3c_bin4
T2c_bin20	Sp50_1	92.81	0.65	61	2139395	58088	d__Archaea	p__Halobacteriota	c__Methanosarcinia	o__Methanotrichales	f__Methanotrichaceae	g__Methanothrix	s__Methanothrix sp016706325		S56_c4890;S56_c14879;S56_c7599;S56_c1143;S56_c2995		T3c_bin4
T3c_bin4	Sp50_1	96.73	0.65	74	2262549	50598	d__Archaea	p__Halobacteriota	c__Methanosarcinia	o__Methanotrichales	f__Methanotrichaceae	g__Methanothrix	s__Methanothrix sp016706325		S57_c25332;S57_c12527;S57_c27892;S57_c13258;S57_c31907		T3c_bin4
S1c_bin1	Sp50_1	94.77	0.65	63	2152262	49208	d__Archaea	p__Halobacteriota	c__Methanosarcinia	o__Methanotrichales	f__Methanotrichaceae	g__Methanothrix	s__Methanothrix sp016706325		S58_c19395;S58_c14300;S58_c20001;S58_c24851;S58_c3634		T3c_bin4
C2s_bin17	Sp50_1	96.08	3.59	78	2130567	43272	d__Archaea	p__Halobacteriota	c__Methanosarcinia	o__Methanotrichales	f__Methanotrichaceae	g__Methanothrix	s__Methanothrix sp016706325		S61_c20141;S61_c19646;S61_c18420;S61_c3458;S61_c23167		T3c_bin4
T1s_bin12	Sp50_1	95.42	1.63	82	2213516	45815	d__Archaea	p__Halobacteriota	c__Methanosarcinia	o__Methanotrichales	f__Methanotrichaceae	g__Methanothrix	s__Methanothrix sp016706325		S62_c59;S62_c10542;S62_c10045;S62_c4273;S62_c1340		T3c_bin4
S1s_bin15	Sp50_1	93.46	1.31	76	2213684	44543	d__Archaea	p__Halobacteriota	c__Methanosarcinia	o__Methanotrichales	f__Methanotrichaceae	g__Methanothrix	s__Methanothrix sp016706325		S63_c2136;S63_c5962;S63_c13637;S63_c4611;S63_c3353;S63_c3665		T3c_bin4
In_bin9	Sp50_1	95.42	2.29	78	2189084	48266	d__Archaea	p__Halobacteriota	c__Methanosarcinia	o__Methanotrichales	f__Methanotrichaceae	g__Methanothrix	s__Methanothrix sp016706325		S68_c6018;S68_c7263;S68_c11050;S68_c39707		T3c_bin4
C3c_bin5	Sp267_0	97.87	0	99	1928757	33170	d__Archaea	p__Methanobacteriota	c__Methanobacteria	o__Methanobacteriales	f__Methanobacteriaceae	g__Methanobacterium	s__Methanobacterium sp012838205		S54_c5566;S54_c12514		C3c_bin5
C2c_bin27	Sp264_1	92	7.2	256	2118865	12325	d__Archaea	p__Methanobacteriota	c__Methanobacteria	o__Methanobacteriales	f__Methanobacteriaceae	g__Methanobacterium			S53_c13678		C2c_bin27
C1c_bin12	Sp265_1	96.53	0.32	185	2288172	25130	d__Archaea	p__Methanobacteriota	c__Methanobacteria	o__Methanobacteriales	f__Methanobacteriaceae	g__Methanobacterium					T2c_bin3
T1c_bin6	Sp265_1	79.22	4.8	608	2749025	5048	d__Archaea	p__Methanobacteriota	c__Methanobacteria	o__Methanobacteriales	f__Methanobacteriaceae	g__Methanobacterium			S55_c5965;S55_c6793		T2c_bin3
T2c_bin3	Sp265_1	98.53	0	126	2186012	35522	d__Archaea	p__Methanobacteriota	c__Methanobacteria	o__Methanobacteriales	f__Methanobacteriaceae	g__Methanobacterium					T2c_bin3
T3c_bin22	Sp265_1	98.13	1.6	237	2214726	15288	d__Archaea	p__Methanobacteriota	c__Methanobacteria	o__Methanobacteriales	f__Methanobacteriaceae	g__Methanobacterium		S57_c4538			T2c_bin3
S1c_bin26	Sp265_1	96.53	6.4	378	3367551	15887	d__Archaea	p__Methanobacteriota	c__Methanobacteria	o__Methanobacteriales	f__Methanobacteriaceae	g__Methanobacterium		S58_c11928;S58_c12677_start66_stop12413;S58_c15144;S58_c17372;S58_c1750;S58_c23759;S58_c28588;S58_c2992;S58_c3015;S58_c9011	S58_c1310;S58_c7915		T2c_bin3
T1s_bin16	Sp265_1	93.73	1.87	292	2015996	9519	d__Archaea	p__Methanobacteriota	c__Methanobacteria	o__Methanobacteriales	f__Methanobacteriaceae	g__Methanobacterium			S62_c3456		T2c_bin3
S1s_bin37	Sp265_1	96.4	0.8	244	2151093	12690	d__Archaea	p__Methanobacteriota	c__Methanobacteria	o__Methanobacteriales	f__Methanobacteriaceae	g__Methanobacterium					T2c_bin3
C2c_bin55	Sp262_1	55.3	0	396	1664471	4495	d__Archaea	p__Methanobacteriota	c__Methanobacteria	o__Methanobacteriales	f__Methanobacteriaceae	g__Methanobrevibacter_C	s__Methanobrevibacter_C arboriphilus_A	S53_c19411;S53_c24110;S53_c28266;S53_c29284;S53_c3166;S53_c32454;S53_c3793	S53_c18592	MEC8_p68	C2c_bin55
S1c_bin58	Sp262_1	52.93	2.4	673	3396308	5155	d__Archaea	p__Methanobacteriota	c__Methanobacteria	o__Methanobacteriales	f__Methanobacteriaceae	g__Methanobrevibacter_C	s__Methanobrevibacter_C arboriphilus_A	S58_c26532;S58_c26762;S58_c29788	S58_c18771	MEC4_p84	C2c_bin55
C2c_bin25	Sp270_1	86.23	2.08	152	2031158	23743	d__Archaea	p__Methanobacteriota	c__Methanobacteria	o__Methanobacteriales	f__Methanobacteriaceae	g__UBA349					C2c_bin25
C3c_bin43	Sp270_1	56.54	1.87	183	1668732	12242	d__Archaea	p__Methanobacteriota	c__Methanobacteria	o__Methanobacteriales	f__Methanobacteriaceae	g__UBA349					C2c_bin25
T2c_bin60	Sp270_1	59.81	0.93	178	1699601	11732	d__Archaea	p__Methanobacteriota	c__Methanobacteria	o__Methanobacteriales	f__Methanobacteriaceae	g__UBA349					C2c_bin25
T3c_bin52	Sp270_1	59.97	2.8	202	1743118	10710	d__Archaea	p__Methanobacteriota	c__Methanobacteria	o__Methanobacteriales	f__Methanobacteriaceae	g__UBA349					C2c_bin25
S1c_bin49	Sp270_1	82.77	9.6	127	1816623	22032	d__Archaea	p__Methanobacteriota	c__Methanobacteria	o__Methanobacteriales	f__Methanobacteriaceae	g__UBA349					C2c_bin25
S3c_bin17	Sp270_1	72.9	4.21	272	2286923	11640	d__Archaea	p__Methanobacteriota	c__Methanobacteria	o__Methanobacteriales	f__Methanobacteriaceae	g__UBA349					C2c_bin25
C1c_bin13	Sp269_1	89.6	1.6	127	1446322	18822	d__Archaea	p__Methanobacteriota	c__Methanobacteria	o__Methanobacteriales	f__Methanobacteriaceae	g__UBA349					C3c_bin14
C2c_bin13	Sp269_1	93.6	3.2	141	1990737	28264	d__Archaea	p__Methanobacteriota	c__Methanobacteria	o__Methanobacteriales	f__Methanobacteriaceae	g__UBA349					C3c_bin14
C3c_bin14	Sp269_1	94.57	1.33	237	2043799	14358	d__Archaea	p__Methanobacteriota	c__Methanobacteria	o__Methanobacteriales	f__Methanobacteriaceae	g__UBA349		S54_c1842_start2_stop21071			C3c_bin14
T1c_bin8	Sp269_1	68.51	6.04	229	1038479	4497	d__Archaea	p__Methanobacteriota	c__Methanobacteria	o__Methanobacteriales	f__Methanobacteriaceae	g__UBA349		S55_c13124			C3c_bin14
T2c_bin36	Sp269_1	82	0.8	218	1686145	12919	d__Archaea	p__Methanobacteriota	c__Methanobacteria	o__Methanobacteriales	f__Methanobacteriaceae	g__UBA349					C3c_bin14
T3c_bin28	Sp269_1	90.8	0.8	196	1847055	14613	d__Archaea	p__Methanobacteriota	c__Methanobacteria	o__Methanobacteriales	f__Methanobacteriaceae	g__UBA349			S57_c8357	MEC7_p7	C3c_bin14
S1c_bin38	Sp269_1	94.8	4.8	160	1452970	14614	d__Archaea	p__Methanobacteriota	c__Methanobacteria	o__Methanobacteriales	f__Methanobacteriaceae	g__UBA349					C3c_bin14
S2c_bin3	Sp269_1	83.93	7.2	354	1812353	5458	d__Archaea	p__Methanobacteriota	c__Methanobacteria	o__Methanobacteriales	f__Methanobacteriaceae	g__UBA349		S59_c2782;S59_c2992;S59_c3200	S59_c2790	MEC6_p80	C3c_bin14
S3c_bin9	Sp269_1	91.2	2.56	161	1768712	16407	d__Archaea	p__Methanobacteriota	c__Methanobacteria	o__Methanobacteriales	f__Methanobacteriaceae	g__UBA349			S60_c10633		C3c_bin14
S3c_bin13	Sp271_2	86.04	1.2	151	2166930	21237	d__Archaea	p__Methanobacteriota	c__Methanobacteria	o__Methanobacteriales	f__Methanobacteriaceae	g__UBA349					S3c_bin13
T2c_bin59	Sp271_1	79.64	3.2	177	2194408	18933	d__Archaea	p__Methanobacteriota	c__Methanobacteria	o__Methanobacteriales	f__Methanobacteriaceae	g__UBA349		S56_c36283_start301_stop17589			T2c_bin59
T2c_bin52	Sp268_1	73.03	3.2	196	1239493	7600	d__Archaea	p__Methanobacteriota	c__Methanobacteria	o__Methanobacteriales	f__Methanobacteriaceae	g__UBA588	s__UBA588 sp002509085				S3c_bin16
S1c_bin55	Sp268_1	56.07	1.87	196	1445856	9516	d__Archaea	p__Methanobacteriota	c__Methanobacteria	o__Methanobacteriales	f__Methanobacteriaceae	g__UBA588	s__UBA588 sp002509085	S58_c14421_start130_stop31432			S3c_bin16
S3c_bin16	Sp268_1	69.51	0	164	1419363	10962	d__Archaea	p__Methanobacteriota	c__Methanobacteria	o__Methanobacteriales	f__Methanobacteriaceae	g__UBA588	s__UBA588 sp002509085				S3c_bin16
C1c_bin43	Sp268_2	72.66	3.2	337	1659839	5741	d__Archaea	p__Methanobacteriota	c__Methanobacteria	o__Methanobacteriales	f__Methanobacteriaceae	g__UBA588	s__UBA588 sp019084405				S3c_bin14
T2c_bin51	Sp268_2	80.34	4.4	245	1587640	7674	d__Archaea	p__Methanobacteriota	c__Methanobacteria	o__Methanobacteriales	f__Methanobacteriaceae	g__UBA588	s__UBA588 sp019084405				S3c_bin14
S1c_bin54	Sp268_2	59.66	3.27	325	1404986	4802	d__Archaea	p__Methanobacteriota	c__Methanobacteria	o__Methanobacteriales	f__Methanobacteriaceae	g__UBA588	s__UBA588 sp019084405				S3c_bin14
S2c_bin4	Sp268_2	66.53	1.2	311	1394309	4849	d__Archaea	p__Methanobacteriota	c__Methanobacteria	o__Methanobacteriales	f__Methanobacteriaceae	g__UBA588	s__UBA588 sp019084405				S3c_bin14
S3c_bin14	Sp268_2	78.27	0	125	1607876	16472	d__Archaea	p__Methanobacteriota	c__Methanobacteria	o__Methanobacteriales	f__Methanobacteriaceae	g__UBA588	s__UBA588 sp019084405	S60_c3766_start294_stop8656			S3c_bin14
C2s_bin70	Sp215_1	58.33	1.73	304	1284264	4189	d__Archaea	p__Methanobacteriota_B	c__Thermococci	o__Methanofastidiosales	f__Methanofastidiosaceae	g__Methanofastidiosum	s__Methanofastidiosum sp001587595		S61_c31994		In_bin52
T1s_bin50	Sp215_1	59.03	3.26	231	996375	4566	d__Archaea	p__Methanobacteriota_B	c__Thermococci	o__Methanofastidiosales	f__Methanofastidiosaceae	g__Methanofastidiosum	s__Methanofastidiosum sp001587595		S62_c5327		In_bin52
In_bin52	Sp215_1	81.57	0.99	86	1339548	26486	d__Archaea	p__Methanobacteriota_B	c__Thermococci	o__Methanofastidiosales	f__Methanofastidiosaceae	g__Methanofastidiosum	s__Methanofastidiosum sp001587595		S68_c697		In_bin52
C1c_bin26	Sp88_1	77.44	4.06	177	2343242	26328	d__Bacteria	p__Acidobacteriota	c__Aminicenantia	o__Aminicenantales	f__UBA4085	g__JAAZPG01	s__JAAZPG01 sp012797375				In_bin26
C2c_bin16	Sp88_1	83.42	4.13	326	2813249	15030	d__Bacteria	p__Acidobacteriota	c__Aminicenantia	o__Aminicenantales	f__UBA4085	g__JAAZPG01	s__JAAZPG01 sp012797375		S53_c16532		In_bin26
T1c_bin7	Sp88_1	58.43	2.56	369	1844432	5320	d__Bacteria	p__Acidobacteriota	c__Aminicenantia	o__Aminicenantales	f__UBA4085	g__JAAZPG01	s__JAAZPG01 sp012797375				In_bin26
T3c_bin33	Sp88_1	86.84	7.69	256	2899439	20008	d__Bacteria	p__Acidobacteriota	c__Aminicenantia	o__Aminicenantales	f__UBA4085	g__JAAZPG01	s__JAAZPG01 sp012797375				In_bin26
C2s_bin29	Sp88_1	68.26	2.56	117	1908317	29189	d__Bacteria	p__Acidobacteriota	c__Aminicenantia	o__Aminicenantales	f__UBA4085	g__JAAZPG01	s__JAAZPG01 sp012797375				In_bin26
T1s_bin30	Sp88_1	72.92	3.42	159	2110108	25433	d__Bacteria	p__Acidobacteriota	c__Aminicenantia	o__Aminicenantales	f__UBA4085	g__JAAZPG01	s__JAAZPG01 sp012797375				In_bin26
S1s_bin25	Sp88_1	76.3	1.71	128	2037785	29736	d__Bacteria	p__Acidobacteriota	c__Aminicenantia	o__Aminicenantales	f__UBA4085	g__JAAZPG01	s__JAAZPG01 sp012797375				In_bin26
In_bin26	Sp88_1	84.1	3.42	204	2522471	20065	d__Bacteria	p__Acidobacteriota	c__Aminicenantia	o__Aminicenantales	f__UBA4085	g__JAAZPG01	s__JAAZPG01 sp012797375				In_bin26
C1t_bin21	Sp293_1	95.73	2.56	32	3683858	198280	d__Bacteria	p__Acidobacteriota	c__Blastocatellia	o__Pyrinomonadales	f__Pyrinomonadaceae	g__OLB17		S65_c10131_start524065_stop563069	S65_c8539		C1t_bin21
S2t_bin31	Sp293_1	90.17	4.27	389	3409420	12350	d__Bacteria	p__Acidobacteriota	c__Blastocatellia	o__Pyrinomonadales	f__Pyrinomonadaceae	g__OLB17			S67_c23672;S67_c23637		C1t_bin21
C1c_bin4	Sp64_1	98.86	2.14	127	4608319	58576	d__Bacteria	p__Actinobacteriota	c__Acidimicrobiia	o__Acidimicrobiales	f__Microtrichaceae	g__SKRR01					T1t_bin9
T1t_bin9	Sp64_1	98.01	1.45	384	4581671	16373	d__Bacteria	p__Actinobacteriota	c__Acidimicrobiia	o__Acidimicrobiales	f__Microtrichaceae	g__SKRR01					T1t_bin9
S3c_bin2	Sp53_0	96.24	0	127	3509098	43434	d__Bacteria	p__Actinobacteriota	c__Actinomycetia	o__Actinomycetales	f__Cellulomonadaceae	g__Actinotalea		S60_c11057_start56926_stop78369;S60_c2714_start2_stop13876;S60_c4272_start4960_stop53756;S60_c8310_start8956_stop25144			S3c_bin2
T1c_bin2	Sp52_0	91.93	2.6	342	2728991	10921	d__Bacteria	p__Actinobacteriota	c__Actinomycetia	o__Actinomycetales	f__Cellulomonadaceae						T1c_bin2
C3c_bin23	Sp192_0	81.63	2.57	509	2463914	5477	d__Bacteria	p__Actinobacteriota	c__Actinomycetia	o__Actinomycetales	f__Microbacteriaceae	g__Chryseoglobus					C3c_bin23
T3c_bin27	Sp147_0	88.43	1.91	319	2918009	14018	d__Bacteria	p__Actinobacteriota	c__Actinomycetia	o__Mycobacteriales	f__Mycobacteriaceae	g__Dietzia	s__Dietzia cercidiphylli				T3c_bin27
C1t_bin12	Sp190_1	95.14	1.21	510	4944522	13184	d__Bacteria	p__Actinobacteriota	c__Actinomycetia	o__Mycobacteriales	f__Mycobacteriaceae	g__Gordonia	s__Gordonia sp002009645				C1t_bin12
T1t_bin42	Sp190_1	81.45	0.6	344	3987690	18158	d__Bacteria	p__Actinobacteriota	c__Actinomycetia	o__Mycobacteriales	f__Mycobacteriaceae	g__Gordonia	s__Gordonia sp002009645				C1t_bin12
C1t_bin36	Sp186_1	94.86	1.68	239	6413748	45420	d__Bacteria	p__Actinobacteriota	c__Actinomycetia	o__Mycobacteriales	f__Mycobacteriaceae	g__Mycobacterium	s__Mycobacterium fortuitum	S65_c10846;S65_c15078;S65_c15564_start3887_stop14310;S65_c23360;S65_c5488			C1t_bin36
S2t_bin35	Sp186_1	91.68	0.94	418	6111511	24573	d__Bacteria	p__Actinobacteriota	c__Actinomycetia	o__Mycobacteriales	f__Mycobacteriaceae	g__Mycobacterium	s__Mycobacterium fortuitum	S67_c2439_start7699_stop61313;S67_c5799;S67_c8618			C1t_bin36
T1t_bin19	Sp187_0	100	4.16	108	7406140	125089	d__Bacteria	p__Actinobacteriota	c__Actinomycetia	o__Mycobacteriales	f__Mycobacteriaceae	g__Mycobacterium	s__Mycobacterium peregrinum	S66_c19150_start92_stop18705;S66_c2112;S66_c21596_start9016_stop40553;S66_c26461;S66_c31914_start28529_stop35059;S66_c37191_start134694_stop166311;S66_c9935_start76_stop84539			T1t_bin19
S2t_bin39	Sp188_0	96.63	5.52	188	7707593	86509	d__Bacteria	p__Actinobacteriota	c__Actinomycetia	o__Mycobacteriales	f__Mycobacteriaceae	g__Mycobacterium	s__Mycobacterium septicum	S67_c10185_start45641_stop83451;S67_c14839;S67_c21448;S67_c8754_start1445_stop89828;S67_c8754_start99684_stop181478;S67_c9456_start226_stop47329;S67_c9694_start1809_stop64454			S2t_bin39
T1t_bin8	Sp189_0	99.07	1.41	112	5955612	89995	d__Bacteria	p__Actinobacteriota	c__Actinomycetia	o__Mycobacteriales	f__Mycobacteriaceae	g__Mycobacterium	s__Mycobacterium sp001644575	S66_c10445_start27986_stop38582;S66_c2003;S66_c29532_start75692_stop105596;S66_c33815;S66_c35185;S66_c6911_start16820_stop31242			T1t_bin8
C1c_bin24	Sp191_1	86.31	4.58	1046	7236917	9537	d__Bacteria	p__Actinobacteriota	c__Actinomycetia	o__Mycobacteriales	f__Mycobacteriaceae	g__Rhodococcus	s__Rhodococcus qingshengii	S52_c17747;S52_c2069;S52_c2450_start2_stop10681;S52_c26402;S52_c3772;S52_c4438;S52_c5915;S52_c8843			C1t_bin11
C3c_bin29	Sp191_1	65.19	1.35	923	4533155	5453	d__Bacteria	p__Actinobacteriota	c__Actinomycetia	o__Mycobacteriales	f__Mycobacteriaceae	g__Rhodococcus	s__Rhodococcus qingshengii				C1t_bin11
T3c_bin35	Sp191_1	58.94	1.06	1152	4798393	4129	d__Bacteria	p__Actinobacteriota	c__Actinomycetia	o__Mycobacteriales	f__Mycobacteriaceae	g__Rhodococcus	s__Rhodococcus qingshengii	S57_c24737;S57_c2599			C1t_bin11
C1t_bin11	Sp191_1	99.47	1.19	239	6482469	46605	d__Bacteria	p__Actinobacteriota	c__Actinomycetia	o__Mycobacteriales	f__Mycobacteriaceae	g__Rhodococcus	s__Rhodococcus qingshengii	S65_c2713_start120385_stop165743;S65_c6845_start12917_stop22700			C1t_bin11
T1t_bin33	Sp191_1	94.41	4.38	1182	8621896	10507	d__Bacteria	p__Actinobacteriota	c__Actinomycetia	o__Mycobacteriales	f__Mycobacteriaceae	g__Rhodococcus	s__Rhodococcus qingshengii	S66_c11734_start8123_stop14738;S66_c11774;S66_c11953;S66_c14821;S66_c15635_start3860_stop29293;S66_c19926;S66_c21502;S66_c5648_start9637_stop20646;S66_c6263_start438_stop10707;S66_c8490_start439_stop9370;S66_c875			C1t_bin11
S2t_bin38	Sp191_1	68.23	0.75	1144	4755577	4499	d__Bacteria	p__Actinobacteriota	c__Actinomycetia	o__Mycobacteriales	f__Mycobacteriaceae	g__Rhodococcus	s__Rhodococcus qingshengii	S67_c26333;S67_c7965			C1t_bin11
S2t_bin36	Sp146_0	71.71	2.82	479	2208403	4789	d__Bacteria	p__Actinobacteriota	c__Actinomycetia	o__Propionibacteriales	f__Nocardioidaceae	g__Aeromicrobium					S2t_bin36
T1a_bin21	Sp96_1	73.72	2.36	401	1960715	5482	d__Bacteria	p__Actinobacteriota	c__Coriobacteriia	o__OPB41	f__PHET01						C2c_bin1
C2c_bin1	Sp96_1	96.67	4.31	46	2407623	241382	d__Bacteria	p__Actinobacteriota	c__Coriobacteriia	o__OPB41	f__PHET01						C2c_bin1
S2a_bin16	Sp97_1	68.83	1.67	403	1687075	4606	d__Bacteria	p__Actinobacteriota	c__Coriobacteriia	o__OPB41	f__PHET01						C3c_bin1
C1c_bin30	Sp97_1	86.94	2.5	332	2073232	7745	d__Bacteria	p__Actinobacteriota	c__Coriobacteriia	o__OPB41	f__PHET01						C3c_bin1
C3c_bin1	Sp97_1	96.67	1.53	21	2377401	245321	d__Bacteria	p__Actinobacteriota	c__Coriobacteriia	o__OPB41	f__PHET01						C3c_bin1
C1c_bin9	Sp95_1	93.75	2.36	167	2191375	18330	d__Bacteria	p__Actinobacteriota	c__Coriobacteriia	o__OPB41	f__PHET01			S52_c2303;S52_c27481;S52_c28513			C3c_bin3
C2c_bin30	Sp95_1	82.12	3.19	364	1578739	5034	d__Bacteria	p__Actinobacteriota	c__Coriobacteriia	o__OPB41	f__PHET01						C3c_bin3
C3c_bin3	Sp95_1	94.58	2.36	40	2099453	78739	d__Bacteria	p__Actinobacteriota	c__Coriobacteriia	o__OPB41	f__PHET01						C3c_bin3
S1a_bin1	Sp93_0	96.53	1.67	55	2262847	64174	d__Bacteria	p__Actinobacteriota	c__Coriobacteriia	o__OPB41	f__UBA2279	g__UBA7930			S49_c1916		S1a_bin1
T1a_bin20	Sp92_1	88.52	3.82	218	1884211	11268	d__Bacteria	p__Actinobacteriota	c__Coriobacteriia	o__OPB41	f__UBA2279	g__UBA7930					T3a_bin6
T2a_bin20	Sp92_1	90.44	2.92	270	2127657	11256	d__Bacteria	p__Actinobacteriota	c__Coriobacteriia	o__OPB41	f__UBA2279	g__UBA7930			S47_c13038		T3a_bin6
T3a_bin6	Sp92_1	96.11	1.94	143	2192944	21305	d__Bacteria	p__Actinobacteriota	c__Coriobacteriia	o__OPB41	f__UBA2279	g__UBA7930		S48_c7018			T3a_bin6
S1a_bin15	Sp92_1	80.02	2.57	269	1720124	7681	d__Bacteria	p__Actinobacteriota	c__Coriobacteriia	o__OPB41	f__UBA2279	g__UBA7930					T3a_bin6
S2a_bin3	Sp92_1	94.44	2.5	133	1911146	20191	d__Bacteria	p__Actinobacteriota	c__Coriobacteriia	o__OPB41	f__UBA2279	g__UBA7930					T3a_bin6
C2c_bin58	Sp92_1	60.45	2.5	325	1236260	3904	d__Bacteria	p__Actinobacteriota	c__Coriobacteriia	o__OPB41	f__UBA2279	g__UBA7930					T3a_bin6
T1a_bin10	Sp94_1	95.42	0.78	139	1472509	16301	d__Bacteria	p__Actinobacteriota	c__Coriobacteriia					S46_c11160;S46_c13630			T3a_bin2
T2a_bin2	Sp94_1	96.67	0	26	1515327	98906	d__Bacteria	p__Actinobacteriota	c__Coriobacteriia					S47_c12106_start21084_stop55952			T3a_bin2
T3a_bin2	Sp94_1	96.67	0	11	1518394	172494	d__Bacteria	p__Actinobacteriota	c__Coriobacteriia					S48_c10156_start21979_stop56847	S48_c10156;S48_c14541		T3a_bin2
T2c_bin37	Sp23_1	87.24	5.4	323	2265657	8454	d__Bacteria	p__Actinobacteriota	c__Thermoleophilia	o__RBG-16-64-13	f__RBG-16-64-13	g__JAAYZX01					T3c_bin26
T3c_bin26	Sp23_1	78.92	2.87	350	1837675	5449	d__Bacteria	p__Actinobacteriota	c__Thermoleophilia	o__RBG-16-64-13	f__RBG-16-64-13	g__JAAYZX01					T3c_bin26
S1c_bin28	Sp23_1	76.09	4.6	411	1879884	5275	d__Bacteria	p__Actinobacteriota	c__Thermoleophilia	o__RBG-16-64-13	f__RBG-16-64-13	g__JAAYZX01					T3c_bin26
In_bin61	Sp23_1	86.06	4.45	333	2040578	7406	d__Bacteria	p__Actinobacteriota	c__Thermoleophilia	o__RBG-16-64-13	f__RBG-16-64-13	g__JAAYZX01					T3c_bin26
T1t_bin13	Sp184_0	98.71	0	38	3547963	130308	d__Bacteria	p__Actinobacteriota	c__Thermoleophilia	o__Solirubrobacterales	f__70-9	g__67-14		S66_c5731_start25530_stop36822;S66_c9824_start162_stop29706			T1t_bin13
C1c_bin44	Sp82_1	66.38	0.72	356	1770643	5180	d__Bacteria	p__Actinobacteriota	c__Thermoleophilia	o__UBA2241	f__UBA2241	g__CAIXSE01	s__CAIXSE01 sp012719015				In_bin35
C2c_bin48	Sp82_1	62	0.12	394	1457726	3992	d__Bacteria	p__Actinobacteriota	c__Thermoleophilia	o__UBA2241	f__UBA2241	g__CAIXSE01	s__CAIXSE01 sp012719015		S53_c30829		In_bin35
T1c_bin5	Sp82_1	77.82	2.18	366	2180672	6664	d__Bacteria	p__Actinobacteriota	c__Thermoleophilia	o__UBA2241	f__UBA2241	g__CAIXSE01	s__CAIXSE01 sp012719015		S55_c81		In_bin35
T2c_bin24	Sp82_1	89.66	0.72	268	2658647	14719	d__Bacteria	p__Actinobacteriota	c__Thermoleophilia	o__UBA2241	f__UBA2241	g__CAIXSE01	s__CAIXSE01 sp012719015		S56_c34293;S56_c2850		In_bin35
T3c_bin20	Sp82_1	93.71	1.15	289	2718449	14176	d__Bacteria	p__Actinobacteriota	c__Thermoleophilia	o__UBA2241	f__UBA2241	g__CAIXSE01	s__CAIXSE01 sp012719015		S57_c10200;S57_c21211		In_bin35
S1c_bin29	Sp82_1	91.38	0.72	240	2598307	14391	d__Bacteria	p__Actinobacteriota	c__Thermoleophilia	o__UBA2241	f__UBA2241	g__CAIXSE01	s__CAIXSE01 sp012719015		S58_c5706		In_bin35
C2s_bin20	Sp82_1	89.22	1.15	314	2575250	11607	d__Bacteria	p__Actinobacteriota	c__Thermoleophilia	o__UBA2241	f__UBA2241	g__CAIXSE01	s__CAIXSE01 sp012719015		S61_c20977		In_bin35
T1s_bin22	Sp82_1	90.52	1.87	303	2653919	12149	d__Bacteria	p__Actinobacteriota	c__Thermoleophilia	o__UBA2241	f__UBA2241	g__CAIXSE01	s__CAIXSE01 sp012719015		S62_c3446		In_bin35
S1s_bin30	Sp82_1	72.57	0.43	383	2052639	6315	d__Bacteria	p__Actinobacteriota	c__Thermoleophilia	o__UBA2241	f__UBA2241	g__CAIXSE01	s__CAIXSE01 sp012719015		S63_c11229		In_bin35
In_bin35	Sp82_1	93.1	0.8	243	2748388	16229	d__Bacteria	p__Actinobacteriota	c__Thermoleophilia	o__UBA2241	f__UBA2241	g__CAIXSE01	s__CAIXSE01 sp012719015	S68_c22169;S68_c29081_start7825_stop16157;S68_c29769;S68_c7203	S68_c22952		In_bin35
C1t_bin13	Sp296_0	89.35	0.93	296	3646645	17352	d__Bacteria	p__Armatimonadota	c__Fimbriimonadia	o__Fimbriimonadales	f__Fimbriimonadaceae	g__55-13		S65_c15352_start8890_stop24433	S65_c21671;S65_c6263;S65_c14649		C1t_bin13
In_bin56	Sp43_0	86.44	0	211	1849837	10693	d__Bacteria	p__Atribacterota	c__Atribacteria	o__Atribacterales	f__Atribacteraceae	g__Atribacter	s__Atribacter sp002069605				In_bin56
In_bin5	Sp274_0	91.8	0	49	2359621	65955	d__Bacteria	p__Bacteroidota	c__Bacteroidia	o__Bacteroidales	f__4484-276	g__RZYY01	s__RZYY01 sp012516825		S68_c15166		In_bin5
S1a_bin8	Sp237_1	98.09	1.73	379	3200396	12545	d__Bacteria	p__Bacteroidota	c__Bacteroidia	o__Bacteroidales	f__Dysgonomonadaceae	g__Petrimonas	s__Petrimonas sp002356435				S1a_bin8
T3a_bin26	Sp238_1	73.8	4.92	314	2432275	10792	d__Bacteria	p__Bacteroidota	c__Bacteroidia	o__Bacteroidales	f__Dysgonomonadaceae	g__Petrimonas					T3a_bin26
S2a_bin18	Sp238_1	51.01	0	415	1638841	4149	d__Bacteria	p__Bacteroidota	c__Bacteroidia	o__Bacteroidales	f__Dysgonomonadaceae	g__Petrimonas					T3a_bin26
T3a_bin23	Sp239_0	91.64	4.12	396	3439650	10825	d__Bacteria	p__Bacteroidota	c__Bacteroidia	o__Bacteroidales	f__Dysgonomonadaceae	g__Proteiniphilum	s__Proteiniphilum sp001768325				T3a_bin23
C1a_bin1	Sp285_1	96.24	0.27	87	3431841	71075	d__Bacteria	p__Bacteroidota	c__Bacteroidia	o__Bacteroidales	f__F082	g__UBA6192			S43_c5872;S43_c6161	MEC3_p15	T1s_bin4
C2a_bin3	Sp285_1	94.71	1.34	256	3368595	18895	d__Bacteria	p__Bacteroidota	c__Bacteroidia	o__Bacteroidales	f__F082	g__UBA6192		S44_c2091_start258_stop9871	S44_c8648;S44_c7743		T1s_bin4
C3a_bin10	Sp285_1	83.31	1.88	595	3013510	5935	d__Bacteria	p__Bacteroidota	c__Bacteroidia	o__Bacteroidales	f__F082	g__UBA6192			S45_c1499		T1s_bin4
T1a_bin14	Sp285_1	86.34	1.14	528	3215244	7458	d__Bacteria	p__Bacteroidota	c__Bacteroidia	o__Bacteroidales	f__F082	g__UBA6192			S46_c9308	MEC9_p48	T1s_bin4
T2a_bin7	Sp285_1	96.24	0.27	114	3409491	53251	d__Bacteria	p__Bacteroidota	c__Bacteroidia	o__Bacteroidales	f__F082	g__UBA6192			S47_c12014	MEC9_p48	T1s_bin4
T3a_bin9	Sp285_1	96.24	0.27	102	3276043	57456	d__Bacteria	p__Bacteroidota	c__Bacteroidia	o__Bacteroidales	f__F082	g__UBA6192					T1s_bin4
C1c_bin22	Sp285_1	92.54	0.72	515	3613869	9445	d__Bacteria	p__Bacteroidota	c__Bacteroidia	o__Bacteroidales	f__F082	g__UBA6192			S52_c22369;S52_c4956	MEC3_p15;MEC9_p48	T1s_bin4
T2c_bin61	Sp285_1	64.15	0.81	517	1936865	3954	d__Bacteria	p__Bacteroidota	c__Bacteroidia	o__Bacteroidales	f__F082	g__UBA6192			S56_c1395	MEC9_p48	T1s_bin4
S3c_bin10	Sp285_1	85.26	0.86	448	3208457	9325	d__Bacteria	p__Bacteroidota	c__Bacteroidia	o__Bacteroidales	f__F082	g__UBA6192			S60_c3690		T1s_bin4
C2s_bin9	Sp285_1	95.43	0.54	124	3393595	60963	d__Bacteria	p__Bacteroidota	c__Bacteroidia	o__Bacteroidales	f__F082	g__UBA6192			S61_c29241	MEC5_p93	T1s_bin4
T1s_bin4	Sp285_1	96.77	0.27	69	3433173	84960	d__Bacteria	p__Bacteroidota	c__Bacteroidia	o__Bacteroidales	f__F082	g__UBA6192			S62_c32478;S62_c21041;S62_c4522	MEC5_p93	T1s_bin4
S1s_bin9	Sp285_1	95.16	0.27	110	3406454	54513	d__Bacteria	p__Bacteroidota	c__Bacteroidia	o__Bacteroidales	f__F082	g__UBA6192					T1s_bin4
C1t_bin9	Sp285_1	90.86	1.54	597	3581262	7092	d__Bacteria	p__Bacteroidota	c__Bacteroidia	o__Bacteroidales	f__F082	g__UBA6192		S65_c17021;S65_c493_start306_stop8121	S65_c9135;S65_c11936	MEC3_p15	T1s_bin4
S2t_bin27	Sp285_1	91.24	1.93	461	3305377	9273	d__Bacteria	p__Bacteroidota	c__Bacteroidia	o__Bacteroidales	f__F082	g__UBA6192			S67_c3119		T1s_bin4
In_bin80	Sp261_0	88.51	1.52	370	2760334	9263	d__Bacteria	p__Bacteroidota	c__Bacteroidia	o__Bacteroidales	f__JAAYJT01	g__JAAYJT01			S68_c50857;S68_c40721;S68_c24387		In_bin80
C1a_bin10	Sp251_1	83.73	2.44	673	3416468	5825	d__Bacteria	p__Bacteroidota	c__Bacteroidia	o__Bacteroidales	f__Lentimicrobiaceae	g__Lentimicrobium	s__Lentimicrobium sp002433025		S43_c3388		S3c_bin1
T1a_bin28	Sp251_1	88.92	2.43	310	3886368	19542	d__Bacteria	p__Bacteroidota	c__Bacteroidia	o__Bacteroidales	f__Lentimicrobiaceae	g__Lentimicrobium	s__Lentimicrobium sp002433025		S46_c6868;S46_c8000	MEC8_p124	S3c_bin1
T2a_bin22	Sp251_1	76.15	2.15	656	3085917	5185	d__Bacteria	p__Bacteroidota	c__Bacteroidia	o__Bacteroidales	f__Lentimicrobiaceae	g__Lentimicrobium	s__Lentimicrobium sp002433025				S3c_bin1
T3a_bin20	Sp251_1	93.05	1.88	456	4116068	13870	d__Bacteria	p__Bacteroidota	c__Bacteroidia	o__Bacteroidales	f__Lentimicrobiaceae	g__Lentimicrobium	s__Lentimicrobium sp002433025		S48_c3259		S3c_bin1
C1c_bin2	Sp251_1	96.59	1.61	91	4313631	77904	d__Bacteria	p__Bacteroidota	c__Bacteroidia	o__Bacteroidales	f__Lentimicrobiaceae	g__Lentimicrobium	s__Lentimicrobium sp002433025		S52_c2139;S52_c13208;S52_c30702	MEC8_p124	S3c_bin1
C3c_bin26	Sp251_1	91.7	3.3	438	4276109	15735	d__Bacteria	p__Bacteroidota	c__Bacteroidia	o__Bacteroidales	f__Lentimicrobiaceae	g__Lentimicrobium	s__Lentimicrobium sp002433025		S54_c3474		S3c_bin1
T2c_bin4	Sp251_1	97.67	1.88	187	4248612	33336	d__Bacteria	p__Bacteroidota	c__Bacteroidia	o__Bacteroidales	f__Lentimicrobiaceae	g__Lentimicrobium	s__Lentimicrobium sp002433025	S56_c13738_start3874_stop35947	S56_c36683;S56_c16260;S56_c5736		S3c_bin1
T3c_bin17	Sp251_1	94.25	1.81	396	4443139	17658	d__Bacteria	p__Bacteroidota	c__Bacteroidia	o__Bacteroidales	f__Lentimicrobiaceae	g__Lentimicrobium	s__Lentimicrobium sp002433025	S57_c6044_start142468_stop174541	S57_c8547		S3c_bin1
S1c_bin47	Sp251_1	89.98	2.71	450	4169243	14877	d__Bacteria	p__Bacteroidota	c__Bacteroidia	o__Bacteroidales	f__Lentimicrobiaceae	g__Lentimicrobium	s__Lentimicrobium sp002433025				S3c_bin1
S3c_bin1	Sp251_1	97.67	1.61	127	4416114	51145	d__Bacteria	p__Bacteroidota	c__Bacteroidia	o__Bacteroidales	f__Lentimicrobiaceae	g__Lentimicrobium	s__Lentimicrobium sp002433025	S60_c5880_start5746_stop37819	S60_c3885;S60_c5503;S60_c11655	MEC2_p64	S3c_bin1
C2s_bin57	Sp251_1	89	4.34	284	3901779	24471	d__Bacteria	p__Bacteroidota	c__Bacteroidia	o__Bacteroidales	f__Lentimicrobiaceae	g__Lentimicrobium	s__Lentimicrobium sp002433025		S61_c14384	MEC6_p107	S3c_bin1
T1s_bin46	Sp251_1	84.07	2.11	457	3561162	9410	d__Bacteria	p__Bacteroidota	c__Bacteroidia	o__Bacteroidales	f__Lentimicrobiaceae	g__Lentimicrobium	s__Lentimicrobium sp002433025				S3c_bin1
S1s_bin42	Sp251_1	92.19	2.86	405	4132662	16876	d__Bacteria	p__Bacteroidota	c__Bacteroidia	o__Bacteroidales	f__Lentimicrobiaceae	g__Lentimicrobium	s__Lentimicrobium sp002433025		S63_c18071		S3c_bin1
S2t_bin4	Sp251_1	96.59	1.61	139	4271487	49066	d__Bacteria	p__Bacteroidota	c__Bacteroidia	o__Bacteroidales	f__Lentimicrobiaceae	g__Lentimicrobium	s__Lentimicrobium sp002433025		S67_c11775;S67_c12978;S67_c9809	MEC8_p124	S3c_bin1
C3c_bin25	Sp250_0	93.37	3.08	417	3429433	11614	d__Bacteria	p__Bacteroidota	c__Bacteroidia	o__Bacteroidales	f__Lentimicrobiaceae	g__Lentimicrobium		S54_c25009;S54_c25552;S54_c7806	S54_c17496;S54_c27516;S54_c23655;S54_c23261		C3c_bin25
T2a_bin18	Sp217_0	82.54	0.54	312	1899181	7165	d__Bacteria	p__Bacteroidota	c__Bacteroidia	o__Bacteroidales	f__P3	g__UBA10566	s__UBA10566 sp002399565		S47_c13593		T2a_bin18
C2a_bin4	Sp227_1	99.73	3.24	137	3906810	56363	d__Bacteria	p__Bacteroidota	c__Bacteroidia	o__Bacteroidales	f__Paludibacteraceae	g__Paludibacter	s__Paludibacter sp001898935				T3a_bin4
C3a_bin1	Sp227_1	99.19	1.08	187	3479902	28427	d__Bacteria	p__Bacteroidota	c__Bacteroidia	o__Bacteroidales	f__Paludibacteraceae	g__Paludibacter	s__Paludibacter sp001898935		S45_c10226		T3a_bin4
T1a_bin1	Sp227_1	99.19	0.54	62	3590822	108355	d__Bacteria	p__Bacteroidota	c__Bacteroidia	o__Bacteroidales	f__Paludibacteraceae	g__Paludibacter	s__Paludibacter sp001898935		S46_c1460		T3a_bin4
T2a_bin3	Sp227_1	99.73	0.54	70	3670254	88930	d__Bacteria	p__Bacteroidota	c__Bacteroidia	o__Bacteroidales	f__Paludibacteraceae	g__Paludibacter	s__Paludibacter sp001898935				T3a_bin4
T3a_bin4	Sp227_1	99.73	0.54	83	3976845	110941	d__Bacteria	p__Bacteroidota	c__Bacteroidia	o__Bacteroidales	f__Paludibacteraceae	g__Paludibacter	s__Paludibacter sp001898935		S48_c8327;S48_c13633	MEC4_p27	T3a_bin4
C2c_bin57	Sp227_1	58.63	0.56	606	2193162	3729	d__Bacteria	p__Bacteroidota	c__Bacteroidia	o__Bacteroidales	f__Paludibacteraceae	g__Paludibacter	s__Paludibacter sp001898935		S53_c17797		T3a_bin4
C1c_bin40	Sp226_1	92.86	2.47	305	3589659	17096	d__Bacteria	p__Bacteroidota	c__Bacteroidia	o__Bacteroidales	f__Paludibacteraceae	g__Paludibacter			S52_c6057;S52_c9468	MEC7_p4	C1c_bin40
C3c_bin32	Sp225_1	87.85	2.42	222	3097186	21023	d__Bacteria	p__Bacteroidota	c__Bacteroidia	o__Bacteroidales	f__Paludibacteraceae	g__Paludibacter					S1c_bin10
T2c_bin26	Sp225_1	93.19	1.88	412	3038414	9712	d__Bacteria	p__Bacteroidota	c__Bacteroidia	o__Bacteroidales	f__Paludibacteraceae	g__Paludibacter			S56_c7141		S1c_bin10
S1c_bin10	Sp225_1	99.73	1.63	76	3581841	76223	d__Bacteria	p__Bacteroidota	c__Bacteroidia	o__Bacteroidales	f__Paludibacteraceae	g__Paludibacter			S58_c7173;S58_c12875;S58_c16793		S1c_bin10
S1s_bin52	Sp226_2	71.93	4.48	833	3893535	4887	d__Bacteria	p__Bacteroidota	c__Bacteroidia	o__Bacteroidales	f__Paludibacteraceae	g__Paludibacter		S63_c30454;S63_c7099	S63_c11570;S63_c30877	MEC6_p108	S1s_bin52
S2a_bin15	Sp228_0	73.26	2.17	611	2461713	4413	d__Bacteria	p__Bacteroidota	c__Bacteroidia	o__Bacteroidales	f__Paludibacteraceae	g__Paludibacter		S50_c4099	S50_c15122	MEC3_p74	S2a_bin15
C1c_bin42	Sp286_1	64.92	0.54	375	2096935	5976	d__Bacteria	p__Bacteroidota	c__Bacteroidia	o__Bacteroidales	f__Prolixibacteraceae	g__UBA1413	s__UBA1413 sp002304925				S1c_bin21
C2c_bin50	Sp286_1	66.82	1.61	410	2381579	6411	d__Bacteria	p__Bacteroidota	c__Bacteroidia	o__Bacteroidales	f__Prolixibacteraceae	g__UBA1413	s__UBA1413 sp002304925				S1c_bin21
T2c_bin22	Sp286_1	96.24	1.08	61	3252337	99479	d__Bacteria	p__Bacteroidota	c__Bacteroidia	o__Bacteroidales	f__Prolixibacteraceae	g__UBA1413	s__UBA1413 sp002304925				S1c_bin21
T3c_bin19	Sp286_1	96.77	1.08	80	3218183	63406	d__Bacteria	p__Bacteroidota	c__Bacteroidia	o__Bacteroidales	f__Prolixibacteraceae	g__UBA1413	s__UBA1413 sp002304925				S1c_bin21
S1c_bin21	Sp286_1	96.77	1.08	46	3276189	124675	d__Bacteria	p__Bacteroidota	c__Bacteroidia	o__Bacteroidales	f__Prolixibacteraceae	g__UBA1413	s__UBA1413 sp002304925				S1c_bin21
C2s_bin26	Sp286_1	94.62	1.08	59	3181155	88706	d__Bacteria	p__Bacteroidota	c__Bacteroidia	o__Bacteroidales	f__Prolixibacteraceae	g__UBA1413	s__UBA1413 sp002304925				S1c_bin21
T1s_bin20	Sp286_1	95.7	1.61	62	3332667	101528	d__Bacteria	p__Bacteroidota	c__Bacteroidia	o__Bacteroidales	f__Prolixibacteraceae	g__UBA1413	s__UBA1413 sp002304925				S1c_bin21
S1s_bin22	Sp286_1	97.31	2.69	77	3279078	70954	d__Bacteria	p__Bacteroidota	c__Bacteroidia	o__Bacteroidales	f__Prolixibacteraceae	g__UBA1413	s__UBA1413 sp002304925				S1c_bin21
In_bin31	Sp286_1	93.55	1.08	55	3137093	96229	d__Bacteria	p__Bacteroidota	c__Bacteroidia	o__Bacteroidales	f__Prolixibacteraceae	g__UBA1413	s__UBA1413 sp002304925				S1c_bin21
S1c_bin57	Sp252_1	59.26	1.43	350	1779043	5574	d__Bacteria	p__Bacteroidota	c__Bacteroidia	o__Bacteroidales	f__Tenuifilaceae	g__MWFE01	s__MWFE01 sp002071445				In_bin4
In_bin4	Sp252_1	93.33	1.43	66	2986506	70346	d__Bacteria	p__Bacteroidota	c__Bacteroidia	o__Bacteroidales	f__Tenuifilaceae	g__MWFE01	s__MWFE01 sp002071445		S68_c14606		In_bin4
C3a_bin8	Sp216_1	78.29	3.43	689	2867141	4655	d__Bacteria	p__Bacteroidota	c__Bacteroidia	o__Bacteroidales	f__Tenuifilaceae	g__SB25	s__SB25 sp008933525		S45_c8936		C3a_bin8
S1a_bin17	Sp216_1	73.15	4.15	678	2524118	3932	d__Bacteria	p__Bacteroidota	c__Bacteroidia	o__Bacteroidales	f__Tenuifilaceae	g__SB25	s__SB25 sp008933525				C3a_bin8
C1a_bin9	Sp281_1	83.71	1.95	483	2720849	6247	d__Bacteria	p__Bacteroidota	c__Bacteroidia	o__Bacteroidales	f__Tenuifilaceae	g__UBA2287			S43_c2815		S2a_bin5
C2a_bin2	Sp281_1	99.05	1.19	82	3541619	64123	d__Bacteria	p__Bacteroidota	c__Bacteroidia	o__Bacteroidales	f__Tenuifilaceae	g__UBA2287		S44_c7229_start12958_stop26741			S2a_bin5
C3a_bin2	Sp281_1	98.1	1.19	59	3411321	77789	d__Bacteria	p__Bacteroidota	c__Bacteroidia	o__Bacteroidales	f__Tenuifilaceae	g__UBA2287		S45_c6900_start12958_stop26741			S2a_bin5
T2a_bin5	Sp281_1	99.05	1.67	88	3696309	71576	d__Bacteria	p__Bacteroidota	c__Bacteroidia	o__Bacteroidales	f__Tenuifilaceae	g__UBA2287		S47_c3631_start45542_stop59325			S2a_bin5
T3a_bin8	Sp281_1	98.1	1.19	53	3429737	91414	d__Bacteria	p__Bacteroidota	c__Bacteroidia	o__Bacteroidales	f__Tenuifilaceae	g__UBA2287		S48_c9489_start45640_stop59423			S2a_bin5
S1a_bin5	Sp281_1	99.05	1.19	59	3479251	84678	d__Bacteria	p__Bacteroidota	c__Bacteroidia	o__Bacteroidales	f__Tenuifilaceae	g__UBA2287		S49_c1029_start45739_stop59522			S2a_bin5
S2a_bin5	Sp281_1	99.05	0.95	64	3502062	83390	d__Bacteria	p__Bacteroidota	c__Bacteroidia	o__Bacteroidales	f__Tenuifilaceae	g__UBA2287		S50_c1425_start12958_stop26741			S2a_bin5
S3a_bin3	Sp281_1	93.33	1.19	54	3351346	91594	d__Bacteria	p__Bacteroidota	c__Bacteroidia	o__Bacteroidales	f__Tenuifilaceae	g__UBA2287		S51_c1244_start45739_stop59522			S2a_bin5
C2c_bin7	Sp281_1	99.05	1.19	60	3488695	88432	d__Bacteria	p__Bacteroidota	c__Bacteroidia	o__Bacteroidales	f__Tenuifilaceae	g__UBA2287		S53_c15065_start45739_stop59522			S2a_bin5
C3c_bin10	Sp281_1	97.62	1.19	46	3329439	91461	d__Bacteria	p__Bacteroidota	c__Bacteroidia	o__Bacteroidales	f__Tenuifilaceae	g__UBA2287		S54_c12515_start45542_stop59325			S2a_bin5
T1c_bin13	Sp281_1	69.81	3.22	763	2776607	3832	d__Bacteria	p__Bacteroidota	c__Bacteroidia	o__Bacteroidales	f__Tenuifilaceae	g__UBA2287			S55_c17018		S2a_bin5
T2c_bin27	Sp281_1	98.57	1.19	172	3333448	31654	d__Bacteria	p__Bacteroidota	c__Bacteroidia	o__Bacteroidales	f__Tenuifilaceae	g__UBA2287		S56_c10664_start37333_stop51116			S2a_bin5
T3c_bin18	Sp281_1	94.05	1.67	337	3232488	11776	d__Bacteria	p__Bacteroidota	c__Bacteroidia	o__Bacteroidales	f__Tenuifilaceae	g__UBA2287					S2a_bin5
S1c_bin4	Sp281_1	98.1	1.19	55	3466438	91156	d__Bacteria	p__Bacteroidota	c__Bacteroidia	o__Bacteroidales	f__Tenuifilaceae	g__UBA2287		S58_c3572_start45542_stop59325			S2a_bin5
C2s_bin7	Sp281_1	99.05	1.19	73	3491920	80492	d__Bacteria	p__Bacteroidota	c__Bacteroidia	o__Bacteroidales	f__Tenuifilaceae	g__UBA2287		S61_c43249_start45739_stop59522			S2a_bin5
T1s_bin5	Sp281_1	99.05	1.35	68	3427332	68440	d__Bacteria	p__Bacteroidota	c__Bacteroidia	o__Bacteroidales	f__Tenuifilaceae	g__UBA2287		S62_c21260_start12958_stop26741			S2a_bin5
S1s_bin6	Sp281_1	97.62	1.19	63	3396780	112079	d__Bacteria	p__Bacteroidota	c__Bacteroidia	o__Bacteroidales	f__Tenuifilaceae	g__UBA2287		S63_c18338_start12958_stop26741			S2a_bin5
T2a_bin10	Sp246_0	93.1	1.9	109	2190473	31066	d__Bacteria	p__Bacteroidota	c__Bacteroidia	o__Bacteroidales	f__UBA932	g__Bact-08	s__Bact-08 sp002425935				T2a_bin10
C2a_bin5	Sp247_1	93.33	2.06	124	2167724	45508	d__Bacteria	p__Bacteroidota	c__Bacteroidia	o__Bacteroidales	f__UBA932	g__Bact-08			S44_c668;S44_c2380		C2a_bin5
C3a_bin7	Sp247_1	85.99	6.81	408	1979132	5424	d__Bacteria	p__Bacteroidota	c__Bacteroidia	o__Bacteroidales	f__UBA932	g__Bact-08					C2a_bin5
S3a_bin8	Sp247_1	61.55	0.97	352	1249914	3558	d__Bacteria	p__Bacteroidota	c__Bacteroidia	o__Bacteroidales	f__UBA932	g__Bact-08					C2a_bin5
C1c_bin8	Sp247_1	94.29	7.06	227	2218248	19374	d__Bacteria	p__Bacteroidota	c__Bacteroidia	o__Bacteroidales	f__UBA932	g__Bact-08					C2a_bin5
C2c_bin26	Sp247_1	91.77	9.13	195	2360204	21655	d__Bacteria	p__Bacteroidota	c__Bacteroidia	o__Bacteroidales	f__UBA932	g__Bact-08		S53_c4675	S53_c16595;S53_c25720		C2a_bin5
C3c_bin12	Sp247_1	93.57	9.6	281	2305974	15020	d__Bacteria	p__Bacteroidota	c__Bacteroidia	o__Bacteroidales	f__UBA932	g__Bact-08					C2a_bin5
T2c_bin39	Sp247_1	87.7	2.4	325	1808616	6751	d__Bacteria	p__Bacteroidota	c__Bacteroidia	o__Bacteroidales	f__UBA932	g__Bact-08					C2a_bin5
T3c_bin41	Sp247_1	58.06	0.48	310	1135800	3838	d__Bacteria	p__Bacteroidota	c__Bacteroidia	o__Bacteroidales	f__UBA932	g__Bact-08					C2a_bin5
S1c_bin20	Sp247_1	90.67	8.57	257	2298398	17155	d__Bacteria	p__Bacteroidota	c__Bacteroidia	o__Bacteroidales	f__UBA932	g__Bact-08					C2a_bin5
S3c_bin8	Sp247_1	90.95	4.17	249	2134291	14929	d__Bacteria	p__Bacteroidota	c__Bacteroidia	o__Bacteroidales	f__UBA932	g__Bact-08			S60_c2326		C2a_bin5
C2s_bin10	Sp247_1	95.32	3.1	152	2318034	29435	d__Bacteria	p__Bacteroidota	c__Bacteroidia	o__Bacteroidales	f__UBA932	g__Bact-08			S61_c42519;S61_c24953		C2a_bin5
S1s_bin10	Sp247_1	94.29	2.62	218	2189996	16907	d__Bacteria	p__Bacteroidota	c__Bacteroidia	o__Bacteroidales	f__UBA932	g__Bact-08			S63_c4176		C2a_bin5
T1a_bin19	Sp245_1	74.87	1.43	346	1675850	5343	d__Bacteria	p__Bacteroidota	c__Bacteroidia	o__Bacteroidales	f__UBA932	g__Bact-08			S46_c8003		S3c_bin4
T2a_bin16	Sp245_1	85.62	4.05	360	2059499	6570	d__Bacteria	p__Bacteroidota	c__Bacteroidia	o__Bacteroidales	f__UBA932	g__Bact-08		S47_c15422;S47_c1714	S47_c15461		S3c_bin4
C1c_bin3	Sp245_1	97.14	0.95	46	2164896	73142	d__Bacteria	p__Bacteroidota	c__Bacteroidia	o__Bacteroidales	f__UBA932	g__Bact-08			S52_c29642		S3c_bin4
C2c_bin29	Sp245_1	85.33	1.92	259	1866426	8166	d__Bacteria	p__Bacteroidota	c__Bacteroidia	o__Bacteroidales	f__UBA932	g__Bact-08					S3c_bin4
C3c_bin4	Sp245_1	93.17	0.71	74	2048685	57030	d__Bacteria	p__Bacteroidota	c__Bacteroidia	o__Bacteroidales	f__UBA932	g__Bact-08					S3c_bin4
T2c_bin9	Sp245_1	95.24	1.07	63	2169313	51256	d__Bacteria	p__Bacteroidota	c__Bacteroidia	o__Bacteroidales	f__UBA932	g__Bact-08		S56_c21593_start29831_stop69226	S56_c6319		S3c_bin4
T3c_bin3	Sp245_1	96.9	1.93	60	2304372	75399	d__Bacteria	p__Bacteroidota	c__Bacteroidia	o__Bacteroidales	f__UBA932	g__Bact-08			S57_c353		S3c_bin4
S1c_bin16	Sp245_1	96.19	0.97	108	2157710	36834	d__Bacteria	p__Bacteroidota	c__Bacteroidia	o__Bacteroidales	f__UBA932	g__Bact-08					S3c_bin4
S2c_bin1	Sp245_1	93.33	3.11	169	2187216	19232	d__Bacteria	p__Bacteroidota	c__Bacteroidia	o__Bacteroidales	f__UBA932	g__Bact-08			S59_c3232		S3c_bin4
S3c_bin4	Sp245_1	94.37	0.24	135	2053035	31536	d__Bacteria	p__Bacteroidota	c__Bacteroidia	o__Bacteroidales	f__UBA932	g__Bact-08					S3c_bin4
S1s_bin40	Sp245_1	73.51	0.9	404	1599789	4132	d__Bacteria	p__Bacteroidota	c__Bacteroidia	o__Bacteroidales	f__UBA932	g__Bact-08					S3c_bin4
T2c_bin42	Sp248_1	92.13	8.53	185	2134910	17845	d__Bacteria	p__Bacteroidota	c__Bacteroidia	o__Bacteroidales	f__UBA932	g__DMER64	s__DMER64 sp002305545				In_bin46
In_bin46	Sp248_1	93.16	1.43	73	2071157	56207	d__Bacteria	p__Bacteroidota	c__Bacteroidia	o__Bacteroidales	f__UBA932	g__DMER64	s__DMER64 sp002305545				In_bin46
T2c_bin6	Sp256_1	87.29	1.29	173	2434265	21071	d__Bacteria	p__Bacteroidota	c__Bacteroidia	o__Bacteroidales	f__VadinHA17	g__LD21	s__LD21 sp012519515				T2c_bin6
S1c_bin2	Sp256_1	89.05	2.86	136	2337717	24928	d__Bacteria	p__Bacteroidota	c__Bacteroidia	o__Bacteroidales	f__VadinHA17	g__LD21	s__LD21 sp012519515		S58_c11274	MEC2_p60	T2c_bin6
C2s_bin44	Sp256_1	84.29	9.62	350	2581448	9183	d__Bacteria	p__Bacteroidota	c__Bacteroidia	o__Bacteroidales	f__VadinHA17	g__LD21	s__LD21 sp012519515				T2c_bin6
T1s_bin33	Sp256_1	87.05	3.52	286	2616637	12506	d__Bacteria	p__Bacteroidota	c__Bacteroidia	o__Bacteroidales	f__VadinHA17	g__LD21	s__LD21 sp012519515		S62_c19782		T2c_bin6
S1s_bin35	Sp256_1	81.9	4.06	291	2383190	10789	d__Bacteria	p__Bacteroidota	c__Bacteroidia	o__Bacteroidales	f__VadinHA17	g__LD21	s__LD21 sp012519515				T2c_bin6
In_bin33	Sp256_1	85.48	2.71	198	2628958	22823	d__Bacteria	p__Bacteroidota	c__Bacteroidia	o__Bacteroidales	f__VadinHA17	g__LD21	s__LD21 sp012519515				T2c_bin6
In_bin50	Sp277_0	89.24	6.27	162	2260643	22211	d__Bacteria	p__Bacteroidota	c__Bacteroidia	o__Bacteroidales	f__VadinHA17	g__LD21					In_bin50
C1c_bin45	Sp257_1	83.45	3.28	227	2273237	13345	d__Bacteria	p__Bacteroidota	c__Bacteroidia	o__Bacteroidales	f__VadinHA17	g__SR-FBR-E99	s__SR-FBR-E99 sp009881065				S1c_bin41
C2c_bin44	Sp257_1	87.77	2.86	263	2462742	11636	d__Bacteria	p__Bacteroidota	c__Bacteroidia	o__Bacteroidales	f__VadinHA17	g__SR-FBR-E99	s__SR-FBR-E99 sp009881065				S1c_bin41
T2c_bin57	Sp257_1	87.9	9.13	148	2636914	35221	d__Bacteria	p__Bacteroidota	c__Bacteroidia	o__Bacteroidales	f__VadinHA17	g__SR-FBR-E99	s__SR-FBR-E99 sp009881065				S1c_bin41
T3c_bin44	Sp257_1	90.05	1.44	126	2739230	36346	d__Bacteria	p__Bacteroidota	c__Bacteroidia	o__Bacteroidales	f__VadinHA17	g__SR-FBR-E99	s__SR-FBR-E99 sp009881065				S1c_bin41
S1c_bin41	Sp257_1	91.16	1.43	113	2534304	46317	d__Bacteria	p__Bacteroidota	c__Bacteroidia	o__Bacteroidales	f__VadinHA17	g__SR-FBR-E99	s__SR-FBR-E99 sp009881065				S1c_bin41
C2s_bin62	Sp257_1	86.89	1.76	119	2532716	43814	d__Bacteria	p__Bacteroidota	c__Bacteroidia	o__Bacteroidales	f__VadinHA17	g__SR-FBR-E99	s__SR-FBR-E99 sp009881065				S1c_bin41
T1s_bin39	Sp257_1	90.68	2.38	132	2637854	37841	d__Bacteria	p__Bacteroidota	c__Bacteroidia	o__Bacteroidales	f__VadinHA17	g__SR-FBR-E99	s__SR-FBR-E99 sp009881065				S1c_bin41
S1s_bin48	Sp257_1	91.67	2.11	115	2632517	47588	d__Bacteria	p__Bacteroidota	c__Bacteroidia	o__Bacteroidales	f__VadinHA17	g__SR-FBR-E99	s__SR-FBR-E99 sp009881065				S1c_bin41
In_bin71	Sp257_1	87.94	1.43	125	2531956	34544	d__Bacteria	p__Bacteroidota	c__Bacteroidia	o__Bacteroidales	f__VadinHA17	g__SR-FBR-E99	s__SR-FBR-E99 sp009881065				S1c_bin41
In_bin18	Sp273_0	86.18	1.61	187	2167814	16504	d__Bacteria	p__Bacteroidota	c__Bacteroidia	o__Bacteroidales	f__WCHB1-69	g__UBA5429					In_bin18
C1t_bin37	Sp210_1	69.66	2.42	465	1756985	3989	d__Bacteria	p__Bacteroidota	c__Bacteroidia	o__Chitinophagales	f__Chitinophagaceae	g__Ferruginibacter		S65_c13968_start2_stop5478			S2t_bin26
S2t_bin26	Sp210_1	94.85	0	113	2277650	34355	d__Bacteria	p__Bacteroidota	c__Bacteroidia	o__Chitinophagales	f__Chitinophagaceae	g__Ferruginibacter					S2t_bin26
S2t_bin8	Sp211_0	96.06	0.57	88	2303718	41201	d__Bacteria	p__Bacteroidota	c__Bacteroidia	o__Chitinophagales	f__Chitinophagaceae	g__Ferruginibacter					S2t_bin8
C1t_bin7	Sp201_1	100	1.48	12	6091185	1267378	d__Bacteria	p__Bacteroidota	c__Bacteroidia	o__Chitinophagales	f__Chitinophagaceae	g__Flavihumibacter		S65_c16904_start28263_stop64705;S65_c5110_start216796_stop230475	S65_c10703		S2t_bin7
T1t_bin34	Sp201_1	81.77	0.25	17	4832274	471164	d__Bacteria	p__Bacteroidota	c__Bacteroidia	o__Chitinophagales	f__Chitinophagaceae	g__Flavihumibacter		S66_c30035_start28263_stop64705;S66_c5477_start216796_stop230475	S66_c25213;S66_c36306		S2t_bin7
S2t_bin7	Sp201_1	100	0.49	99	5960223	98624	d__Bacteria	p__Bacteroidota	c__Bacteroidia	o__Chitinophagales	f__Chitinophagaceae	g__Flavihumibacter		S67_c24484;S67_c25464_start122944_stop136623	S67_c13776		S2t_bin7
T1t_bin41	Sp220_0	87.99	0.99	408	2421968	7116	d__Bacteria	p__Bacteroidota	c__Bacteroidia	o__Chitinophagales	f__LD1	g__JAEUUZ01		S66_c20237_start2_stop8799			T1t_bin41
C1t_bin34	Sp290_0	87.7	2.33	587	3950749	8523	d__Bacteria	p__Bacteroidota	c__Bacteroidia	o__Cytophagales	f__Spirosomaceae	g__Leadbetterella			S65_c5064		C1t_bin34
C1t_bin14	Sp294_1	94.44	1.74	435	5636576	16783	d__Bacteria	p__Bacteroidota	c__Bacteroidia	o__Cytophagales	f__Spirosomaceae	g__SCN-52-12					S2t_bin16
T1t_bin47	Sp294_1	70.26	0.89	1013	4293933	4635	d__Bacteria	p__Bacteroidota	c__Bacteroidia	o__Cytophagales	f__Spirosomaceae	g__SCN-52-12			S66_c9008;S66_c35017	MEC2_p63	S2t_bin16
S2t_bin16	Sp294_1	98.51	1.04	168	6045706	54910	d__Bacteria	p__Bacteroidota	c__Bacteroidia	o__Cytophagales	f__Spirosomaceae	g__SCN-52-12		S67_c6717			S2t_bin16
T3c_bin45	Sp240_1	70.09	0.95	606	2536655	4593	d__Bacteria	p__Bacteroidota	c__Bacteroidia	o__Flavobacteriales	f__CAIKAF01						C1t_bin1
C2s_bin73	Sp240_1	51.48	0.48	545	1697005	3152	d__Bacteria	p__Bacteroidota	c__Bacteroidia	o__Flavobacteriales	f__CAIKAF01						C1t_bin1
T1s_bin1	Sp240_1	99.05	0.95	37	3718433	155452	d__Bacteria	p__Bacteroidota	c__Bacteroidia	o__Flavobacteriales	f__CAIKAF01				S62_c5974		C1t_bin1
S1s_bin2	Sp240_1	99.05	0.95	32	3850817	180396	d__Bacteria	p__Bacteroidota	c__Bacteroidia	o__Flavobacteriales	f__CAIKAF01			S63_c25062_start250263_stop281524	S63_c17545		C1t_bin1
C1t_bin1	Sp240_1	99.05	0.95	24	3754717	216605	d__Bacteria	p__Bacteroidota	c__Bacteroidia	o__Flavobacteriales	f__CAIKAF01				S65_c1304		C1t_bin1
T1t_bin1	Sp240_1	99.05	2.38	36	3777835	287610	d__Bacteria	p__Bacteroidota	c__Bacteroidia	o__Flavobacteriales	f__CAIKAF01				S66_c14747		C1t_bin1
S2t_bin1	Sp240_1	99.05	0.95	26	3836229	195985	d__Bacteria	p__Bacteroidota	c__Bacteroidia	o__Flavobacteriales	f__CAIKAF01			S67_c20415_start22_stop7731;S67_c24376_start101_stop50221	S67_c8474		C1t_bin1
S2t_bin3	Sp183_0	100	0	39	3669722	145803	d__Bacteria	p__Bacteroidota	c__Bacteroidia	o__Flavobacteriales	f__Crocinitomicaceae	g__Taishania	s__Taishania pollutisoli	S67_c11151_start60569_stop97351	S67_c9556		S2t_bin3
C1t_bin3	Sp218_1	97.49	0.31	46	2349649	106179	d__Bacteria	p__Bacteroidota	c__Bacteroidia	o__Flavobacteriales	f__Flavobacteriaceae			S65_c19383_start31966_stop38413;S65_c2073_start33533_stop43457	S65_c16222		C1t_bin3
T1t_bin2	Sp218_1	98.14	0.53	48	2318049	60909	d__Bacteria	p__Bacteroidota	c__Bacteroidia	o__Flavobacteriales	f__Flavobacteriaceae				S66_c5686		C1t_bin3
S2t_bin25	Sp219_0	72.12	0.88	260	1782179	8341	d__Bacteria	p__Bacteroidota	c__Bacteroidia	o__Flavobacteriales	f__Flavobacteriaceae			S67_c16991_start1_stop10034;S67_c24687_start4423_stop9854	S67_c5642;S67_c5357		S2t_bin25
C2s_bin11	Sp258_1	100	0.86	245	3910492	26434	d__Bacteria	p__Bacteroidota	c__Bacteroidia	o__Flavobacteriales	f__PHOS-HE28	g__PHOS-HE28			S61_c29758;S61_c31685		C2s_bin11
S2t_bin22	Sp258_1	97.12	0.56	51	3829923	119361	d__Bacteria	p__Bacteroidota	c__Bacteroidia	o__Flavobacteriales	f__PHOS-HE28	g__PHOS-HE28		S67_c3695_start151797_stop190887	S67_c2615		C2s_bin11
S2t_bin28	Sp260_0	71.51	7.28	487	2565251	5872	d__Bacteria	p__Bacteroidota	c__Bacteroidia	o__Flavobacteriales	f__PHOS-HE28	g__PHOS-HE28					S2t_bin28
S2t_bin34	Sp259_0	96.88	3.95	208	3574101	26056	d__Bacteria	p__Bacteroidota	c__Bacteroidia	o__Flavobacteriales	f__PHOS-HE28	g__PHOS-HE28					S2t_bin34
C2c_bin45	Sp232_0	77.88	1.96	531	2663002	5778	d__Bacteria	p__Bacteroidota	c__Ignavibacteria	o__Ignavibacteriales	f__Ignavibacteriaceae	g__JAAYVN01	s__JAAYVN01 sp012517155				C2c_bin45
T1t_bin12	Sp34_0	96.65	0.84	128	3955696	48047	d__Bacteria	p__Bacteroidota	c__Ignavibacteria	o__Ignavibacteriales	f__Ignavibacteriaceae	g__UTCHB3		S66_c11614_start864_stop9918;S66_c1612	S66_c21885;S66_c19022;S66_c5762;S66_c10539;S66_c24107;S66_c28406;S66_c8219	MEC5_p90;MEC8_p51	T1t_bin12
C1a_bin5	Sp33_1	80.39	4	506	2975339	6475	d__Bacteria	p__Bacteroidota	c__Ignavibacteria	o__Ignavibacteriales	f__Ignavibacteriaceae	g__UTCHB3					T1t_bin18
C2a_bin11	Sp33_1	58.62	2.23	660	2372559	3727	d__Bacteria	p__Bacteroidota	c__Ignavibacteria	o__Ignavibacteriales	f__Ignavibacteriaceae	g__UTCHB3					T1t_bin18
C1t_bin19	Sp33_1	83.14	1.86	415	2895753	7951	d__Bacteria	p__Bacteroidota	c__Ignavibacteria	o__Ignavibacteriales	f__Ignavibacteriaceae	g__UTCHB3					T1t_bin18
T1t_bin18	Sp33_1	96.93	3.91	325	3679612	15604	d__Bacteria	p__Bacteroidota	c__Ignavibacteria	o__Ignavibacteriales	f__Ignavibacteriaceae	g__UTCHB3			S66_c8399;S66_c22364	MEC3_p57;MEC3_p57	T1t_bin18
T1t_bin5	Sp62_0	96.99	0	34	3370553	142661	d__Bacteria	p__Bacteroidota	c__Kapabacteria	o__Kapabacteriales	f__Kapabacteriaceae	g__Kapabacteria		S66_c13577_start118189_stop135787;S66_c5602_start61912_stop71360	S66_c9377;S66_c34894;S66_c35713		T1t_bin5
T1t_bin51	Sp212_1	76.52	0.05	468	2496056	6336	d__Bacteria	p__Bacteroidota	c__Kapabacteria	o__Kapabacteriales	f__UBA2268	g__PGYR01		S66_c14946_start1_stop9671;S66_c31880_start1_stop5074;S66_c9258			S2t_bin11
S2t_bin11	Sp212_1	96.07	1.64	88	3080894	56030	d__Bacteria	p__Bacteroidota	c__Kapabacteria	o__Kapabacteriales	f__UBA2268	g__PGYR01		S67_c12924;S67_c15435_start3_stop7122;S67_c19034_start21195_stop28278;S67_c24179			S2t_bin11
C1t_bin30	Sp223_0	93.37	0.55	294	3459125	17882	d__Bacteria	p__Bacteroidota	c__Kapabacteria	o__Kapabacteriales					S65_c2155		C1t_bin30
T1t_bin52	Sp254_0	95.36	0.82	22	3164709	269496	d__Bacteria	p__Bacteroidota	c__Rhodothermia	o__Balneolales	f__M1805			S66_c14940_start253856_stop290343;S66_c9821_start140138_stop196265			T1t_bin52
C2s_bin60	Sp47_0	72.81	3.19	777	3385977	4725	d__Bacteria	p__Bacteroidota	c__SZUA-365	o__SZUA-365	f__SZUA-365			S61_c13330;S61_c16897;S61_c19975;S61_c30696;S61_c43813;S61_c46055;S61_c4852;S61_c7319	S61_c24711		C2s_bin60
T1t_bin23	Sp297_0	99.1	0	13	3243859	562983	d__Bacteria	p__Bdellovibrionota	c__Bdellovibrionia	o__Bdellovibrionales	f__Bdellovibrionaceae	g__Bdellovibrio					T1t_bin23
T1t_bin30	Sp233_0	90.39	1.79	506	3366729	8381	d__Bacteria	p__Bdellovibrionota	c__Bdellovibrionia	o__Bdellovibrionales	f__Bdellovibrionaceae	g__Ga0074137					T1t_bin30
S2t_bin12	Sp284_0	95.54	0.89	104	2817576	48505	d__Bacteria	p__Bdellovibrionota	c__Bdellovibrionia	o__Bdellovibrionales							S2t_bin12
In_bin55	Sp16_0	92.05	1.79	105	1640295	23617	d__Bacteria	p__Caldisericota	c__Caldisericia	o__UBA6126	f__UBA6126	g__UBA6126			S68_c33446		In_bin55
T1t_bin39	Sp3_1	92.28	1.63	280	1728131	7845	d__Bacteria	p__Campylobacterota	c__Campylobacteria	o__Campylobacterales	f__Arcobacteraceae	g__Aliarcobacter	s__Aliarcobacter cryaerophilus_A				T1t_bin39
S2t_bin41	Sp3_1	51.22	0.41	260	867908	3485	d__Bacteria	p__Campylobacterota	c__Campylobacteria	o__Campylobacterales	f__Arcobacteraceae	g__Aliarcobacter	s__Aliarcobacter cryaerophilus_A				T1t_bin39
C1t_bin18	Sp2_0	96.62	1.35	116	3390897	382838	d__Bacteria	p__Chlamydiota	c__Chlamydiia	o__Chlamydiales	f__Parachlamydiaceae	g__Neochlamydia		S65_c12814_start247_stop28619;S65_c12814_start39124_stop54010;S65_c17878	S65_c24595;S65_c15846		C1t_bin18
C1t_bin20	Sp1_1	87.16	2.03	507	2668260	6039	d__Bacteria	p__Chlamydiota	c__Chlamydiia	o__Chlamydiales	f__Parachlamydiaceae	g__Protochlamydia					C1t_bin20
T1t_bin31	Sp1_1	81.09	0.71	411	2396642	6684	d__Bacteria	p__Chlamydiota	c__Chlamydiia	o__Chlamydiales	f__Parachlamydiaceae	g__Protochlamydia					C1t_bin20
T1t_bin25	Sp85_0	98.18	0.18	44	4381057	200942	d__Bacteria	p__Chloroflexota	c__Anaerolineae	o__Aggregatilineales	f__A4b	g__OLB13			S66_c31022;S66_c32580;S66_c9384	MEC7_p26;MEC7_p26	T1t_bin25
S2t_bin13	Sp11_0	92.73	0	9	4347341	1001678	d__Bacteria	p__Chloroflexota	c__Anaerolineae	o__Aggregatilineales	f__A4b	g__OLB15		S67_c9810_start252930_stop291584			S2t_bin13
C1t_bin27	Sp10_1	88.61	0	385	3800450	13174	d__Bacteria	p__Chloroflexota	c__Anaerolineae	o__Aggregatilineales	f__A4b				S65_c3644;S65_c14822		C1t_bin27
S2t_bin33	Sp10_1	66.64	1.36	777	3226334	4557	d__Bacteria	p__Chloroflexota	c__Anaerolineae	o__Aggregatilineales	f__A4b				S67_c613		C1t_bin27
T2c_bin50	Sp21_1	71.06	2	235	1516222	7404	d__Bacteria	p__Chloroflexota	c__Anaerolineae	o__Anaerolineales	f__Anaerolineaceae	g__49-20					T2c_bin50
S1c_bin45	Sp21_1	63.43	4.09	272	1435240	5646	d__Bacteria	p__Chloroflexota	c__Anaerolineae	o__Anaerolineales	f__Anaerolineaceae	g__49-20					T2c_bin50
In_bin39	Sp21_1	67.27	5.45	260	1423971	6080	d__Bacteria	p__Chloroflexota	c__Anaerolineae	o__Anaerolineales	f__Anaerolineaceae	g__49-20					T2c_bin50
T2c_bin33	Sp17_1	81.62	3.82	59	2025574	45251	d__Bacteria	p__Chloroflexota	c__Anaerolineae	o__Anaerolineales	f__Anaerolineaceae	g__Brevefilum	s__Brevefilum fermentans		S56_c28363		T1s_bin24
T3c_bin25	Sp17_1	78.79	2.73	119	1735586	17680	d__Bacteria	p__Chloroflexota	c__Anaerolineae	o__Anaerolineales	f__Anaerolineaceae	g__Brevefilum	s__Brevefilum fermentans				T1s_bin24
S1c_bin33	Sp17_1	80.91	5.64	64	2069068	42227	d__Bacteria	p__Chloroflexota	c__Anaerolineae	o__Anaerolineales	f__Anaerolineaceae	g__Brevefilum	s__Brevefilum fermentans		S58_c3424		T1s_bin24
C2s_bin46	Sp17_1	74.09	2.91	68	1809160	40814	d__Bacteria	p__Chloroflexota	c__Anaerolineae	o__Anaerolineales	f__Anaerolineaceae	g__Brevefilum	s__Brevefilum fermentans		S61_c35591		T1s_bin24
T1s_bin24	Sp17_1	81.62	1.09	79	1977898	39689	d__Bacteria	p__Chloroflexota	c__Anaerolineae	o__Anaerolineales	f__Anaerolineaceae	g__Brevefilum	s__Brevefilum fermentans		S62_c33710;S62_c5106		T1s_bin24
S1s_bin32	Sp17_1	80.71	3.45	103	1869776	25187	d__Bacteria	p__Chloroflexota	c__Anaerolineae	o__Anaerolineales	f__Anaerolineaceae	g__Brevefilum	s__Brevefilum fermentans				T1s_bin24
In_bin32	Sp17_1	80.71	2	57	1917341	45251	d__Bacteria	p__Chloroflexota	c__Anaerolineae	o__Anaerolineales	f__Anaerolineaceae	g__Brevefilum	s__Brevefilum fermentans				T1s_bin24
In_bin49	Sp298_0	90	2.83	263	2695374	14814	d__Bacteria	p__Chloroflexota	c__Anaerolineae	o__Anaerolineales	f__Anaerolineaceae	g__JAGOFZ01	s__JAGOFZ01 sp019136175				In_bin49
T2c_bin31	Sp19_1	79.55	2.45	109	1773603	21226	d__Bacteria	p__Chloroflexota	c__Anaerolineae	o__Anaerolineales	f__Anaerolineaceae	g__T78	s__T78 sp019136215		S56_c22638		T2c_bin31
In_bin24	Sp19_1	82.73	3.18	160	2064946	18153	d__Bacteria	p__Chloroflexota	c__Anaerolineae	o__Anaerolineales	f__Anaerolineaceae	g__T78	s__T78 sp019136215	S68_c14464_start24465_stop86048	S68_c26340		T2c_bin31
T2c_bin47	Sp13_1	79.82	4.73	325	1839988	6363	d__Bacteria	p__Chloroflexota	c__Anaerolineae	o__Anaerolineales	f__Anaerolineaceae	g__T78		S56_c34543	S56_c19828		In_bin57
In_bin57	Sp13_1	72.73	3.06	433	2141121	5270	d__Bacteria	p__Chloroflexota	c__Anaerolineae	o__Anaerolineales	f__Anaerolineaceae	g__T78		S68_c28640;S68_c28829_start2_stop7716	S68_c37334		In_bin57
T2c_bin38	Sp18_1	72.73	6.09	103	1644749	25564	d__Bacteria	p__Chloroflexota	c__Anaerolineae	o__Anaerolineales	f__Anaerolineaceae	g__UBA6107	s__UBA6107 sp012798065				T1s_bin37
T3c_bin39	Sp18_1	65.45	5.86	177	1660349	12878	d__Bacteria	p__Chloroflexota	c__Anaerolineae	o__Anaerolineales	f__Anaerolineaceae	g__UBA6107	s__UBA6107 sp012798065		S57_c27281		T1s_bin37
S1c_bin37	Sp18_1	68.18	5	125	1592330	21445	d__Bacteria	p__Chloroflexota	c__Anaerolineae	o__Anaerolineales	f__Anaerolineaceae	g__UBA6107	s__UBA6107 sp012798065		S58_c20929		T1s_bin37
C2s_bin49	Sp18_1	72.73	5.45	139	1702173	19269	d__Bacteria	p__Chloroflexota	c__Anaerolineae	o__Anaerolineales	f__Anaerolineaceae	g__UBA6107	s__UBA6107 sp012798065				T1s_bin37
T1s_bin37	Sp18_1	78.18	5.45	115	1778484	27207	d__Bacteria	p__Chloroflexota	c__Anaerolineae	o__Anaerolineales	f__Anaerolineaceae	g__UBA6107	s__UBA6107 sp012798065				T1s_bin37
S1s_bin43	Sp18_1	75.91	5.45	144	1702655	17383	d__Bacteria	p__Chloroflexota	c__Anaerolineae	o__Anaerolineales	f__Anaerolineaceae	g__UBA6107	s__UBA6107 sp012798065				T1s_bin37
In_bin69	Sp18_1	72.55	4.55	97	1634045	25998	d__Bacteria	p__Chloroflexota	c__Anaerolineae	o__Anaerolineales	f__Anaerolineaceae	g__UBA6107	s__UBA6107 sp012798065				T1s_bin37
T1a_bin24	Sp99_0	70.72	2.73	667	2909264	4768	d__Bacteria	p__Chloroflexota	c__Anaerolineae	o__Anaerolineales	f__EnvOPS12	g__UBA8950			S46_c17872;S46_c6640		T1a_bin24
C1a_bin13	Sp98_1	68.03	2.18	805	2745183	3453	d__Bacteria	p__Chloroflexota	c__Anaerolineae	o__Anaerolineales	f__EnvOPS12	g__UBA8950					T3a_bin32
C3a_bin6	Sp98_1	69.34	2.18	635	2762903	4861	d__Bacteria	p__Chloroflexota	c__Anaerolineae	o__Anaerolineales	f__EnvOPS12	g__UBA8950					T3a_bin32
T3a_bin32	Sp98_1	85.73	3.18	721	4208967	7035	d__Bacteria	p__Chloroflexota	c__Anaerolineae	o__Anaerolineales	f__EnvOPS12	g__UBA8950		S48_c11913;S48_c15571;S48_c2144;S48_c8997	S48_c8483;S48_c15971;S48_c8323		T3a_bin32
C1t_bin28	Sp98_1	92.91	6.67	745	4760365	8114	d__Bacteria	p__Chloroflexota	c__Anaerolineae	o__Anaerolineales	f__EnvOPS12	g__UBA8950		S65_c15832;S65_c22091	S65_c25935	MEC3_p2	T3a_bin32
C1c_bin20	Sp63_1	94.55	1.09	307	5146111	27074	d__Bacteria	p__Chloroflexota	c__Anaerolineae	o__B4-G1	f__SLSP01	g__DSWT01			S52_c32579		In_bin20
C2c_bin38	Sp63_1	91.21	3.82	475	5019271	14432	d__Bacteria	p__Chloroflexota	c__Anaerolineae	o__B4-G1	f__SLSP01	g__DSWT01		S53_c22009_start22990_stop29157	S53_c8424		In_bin20
T2c_bin58	Sp63_1	74.13	1.17	693	3759030	5965	d__Bacteria	p__Chloroflexota	c__Anaerolineae	o__B4-G1	f__SLSP01	g__DSWT01					In_bin20
T3c_bin24	Sp63_1	86.36	2	211	4393977	29379	d__Bacteria	p__Chloroflexota	c__Anaerolineae	o__B4-G1	f__SLSP01	g__DSWT01			S57_c3231		In_bin20
S1c_bin30	Sp63_1	94.55	2	257	5076477	27969	d__Bacteria	p__Chloroflexota	c__Anaerolineae	o__B4-G1	f__SLSP01	g__DSWT01			S58_c4883		In_bin20
C2s_bin43	Sp63_1	95.45	2	260	5182578	34707	d__Bacteria	p__Chloroflexota	c__Anaerolineae	o__B4-G1	f__SLSP01	g__DSWT01			S61_c36116;S61_c8648		In_bin20
T1s_bin27	Sp63_1	95.45	1.09	242	5211333	34276	d__Bacteria	p__Chloroflexota	c__Anaerolineae	o__B4-G1	f__SLSP01	g__DSWT01			S62_c17705		In_bin20
S1s_bin24	Sp63_1	94.55	1.09	244	5223886	33899	d__Bacteria	p__Chloroflexota	c__Anaerolineae	o__B4-G1	f__SLSP01	g__DSWT01			S63_c15267;S63_c11649;S63_c32437		In_bin20
In_bin20	Sp63_1	95.45	1.09	240	5065523	34541	d__Bacteria	p__Chloroflexota	c__Anaerolineae	o__B4-G1	f__SLSP01	g__DSWT01			S68_c48623		In_bin20
T1a_bin12	Sp83_1	80.91	1.09	499	3516752	8481	d__Bacteria	p__Chloroflexota	c__Anaerolineae	o__CG2-30-64-16	f__CG2-30-64-16	g__MWBF01			S46_c2388;S46_c5614;S46_c11357		In_bin25
T2a_bin21	Sp83_1	60.68	1.82	636	2419888	4079	d__Bacteria	p__Chloroflexota	c__Anaerolineae	o__CG2-30-64-16	f__CG2-30-64-16	g__MWBF01			S47_c15110		In_bin25
T3a_bin22	Sp83_1	86.36	1.09	417	3828000	12507	d__Bacteria	p__Chloroflexota	c__Anaerolineae	o__CG2-30-64-16	f__CG2-30-64-16	g__MWBF01			S48_c1166;S48_c13796;S48_c8875;S48_c13349		In_bin25
S1a_bin18	Sp83_1	68.77	0	666	2773817	4502	d__Bacteria	p__Chloroflexota	c__Anaerolineae	o__CG2-30-64-16	f__CG2-30-64-16	g__MWBF01			S49_c6572;S49_c5762		In_bin25
S2a_bin11	Sp83_1	89.09	1.09	449	3827680	11433	d__Bacteria	p__Chloroflexota	c__Anaerolineae	o__CG2-30-64-16	f__CG2-30-64-16	g__MWBF01			S50_c13580;S50_c3587;S50_c4859		In_bin25
C1c_bin25	Sp83_1	86.36	2.91	408	3895342	13361	d__Bacteria	p__Chloroflexota	c__Anaerolineae	o__CG2-30-64-16	f__CG2-30-64-16	g__MWBF01			S52_c29706;S52_c8781;S52_c11672;S52_c11364		In_bin25
C2c_bin21	Sp83_1	89.09	1.09	478	3844841	10597	d__Bacteria	p__Chloroflexota	c__Anaerolineae	o__CG2-30-64-16	f__CG2-30-64-16	g__MWBF01			S53_c28676;S53_c13388;S53_c22394		In_bin25
C3c_bin18	Sp83_1	84.55	0.18	405	3461762	10650	d__Bacteria	p__Chloroflexota	c__Anaerolineae	o__CG2-30-64-16	f__CG2-30-64-16	g__MWBF01			S54_c23124;S54_c27606		In_bin25
T1c_bin4	Sp83_1	77.64	1.09	506	3224142	7392	d__Bacteria	p__Chloroflexota	c__Anaerolineae	o__CG2-30-64-16	f__CG2-30-64-16	g__MWBF01			S55_c8061;S55_c9203;S55_c11203		In_bin25
T2c_bin25	Sp83_1	88.18	1.09	381	3810404	13293	d__Bacteria	p__Chloroflexota	c__Anaerolineae	o__CG2-30-64-16	f__CG2-30-64-16	g__MWBF01			S56_c9881;S56_c39292;S56_c12648		In_bin25
T3c_bin30	Sp83_1	86.36	1.09	391	3896788	14558	d__Bacteria	p__Chloroflexota	c__Anaerolineae	o__CG2-30-64-16	f__CG2-30-64-16	g__MWBF01			S57_c14626;S57_c16555;S57_c15426		In_bin25
S1c_bin24	Sp83_1	88.18	0.18	388	3601845	11886	d__Bacteria	p__Chloroflexota	c__Anaerolineae	o__CG2-30-64-16	f__CG2-30-64-16	g__MWBF01			S58_c30010;S58_c25163		In_bin25
C2s_bin19	Sp83_1	89.09	2	417	3918192	12984	d__Bacteria	p__Chloroflexota	c__Anaerolineae	o__CG2-30-64-16	f__CG2-30-64-16	g__MWBF01			S61_c4400;S61_c9125;S61_c4592		In_bin25
T1s_bin21	Sp83_1	87.27	1.09	367	3823827	13489	d__Bacteria	p__Chloroflexota	c__Anaerolineae	o__CG2-30-64-16	f__CG2-30-64-16	g__MWBF01			S62_c16748;S62_c25517;S62_c19105;S62_c532		In_bin25
S1s_bin26	Sp83_1	87.27	1.09	419	3896968	12937	d__Bacteria	p__Chloroflexota	c__Anaerolineae	o__CG2-30-64-16	f__CG2-30-64-16	g__MWBF01			S63_c14761;S63_c841;S63_c10489		In_bin25
In_bin25	Sp83_1	89.09	0.18	351	3782455	13673	d__Bacteria	p__Chloroflexota	c__Anaerolineae	o__CG2-30-64-16	f__CG2-30-64-16	g__MWBF01			S68_c39439;S68_c41720;S68_c12385;S68_c20614		In_bin25
C2a_bin12	Sp193_1	79.45	2.75	441	1986237	4938	d__Bacteria	p__Cloacimonadota	c__Cloacimonadia	o__Cloacimonadales	f__Cloacimonadaceae	g__Cloacimonas	s__Cloacimonas sp002425825	S44_c2581;S44_c3798;S44_c5961	S44_c3078;S44_c8484		T1s_bin19
C1c_bin23	Sp193_1	92.86	2.2	331	2533930	9998	d__Bacteria	p__Cloacimonadota	c__Cloacimonadia	o__Cloacimonadales	f__Cloacimonadaceae	g__Cloacimonas	s__Cloacimonas sp002425825	S52_c1247;S52_c12651;S52_c13481;S52_c30286_start2_stop7298	S52_c23673		T1s_bin19
C2c_bin18	Sp193_1	98.84	1.65	102	2782143	40884	d__Bacteria	p__Cloacimonadota	c__Cloacimonadia	o__Cloacimonadales	f__Cloacimonadaceae	g__Cloacimonas	s__Cloacimonas sp002425825	S53_c26088_start37447_stop56486;S53_c3031;S53_c3784	S53_c2543;S53_c17561;S53_c12786		T1s_bin19
T2c_bin21	Sp193_1	98.84	1.1	60	2728891	106805	d__Bacteria	p__Cloacimonadota	c__Cloacimonadia	o__Cloacimonadales	f__Cloacimonadaceae	g__Cloacimonas	s__Cloacimonas sp002425825	S56_c14271_start896_stop25334;S56_c2811_start655_stop9264;S56_c3280_start81681_stop91685;S56_c34726;S56_c5288_start62544_stop77566	S56_c19964;S56_c29868		T1s_bin19
S1c_bin22	Sp193_1	98.84	1.1	56	2888133	75990	d__Bacteria	p__Cloacimonadota	c__Cloacimonadia	o__Cloacimonadales	f__Cloacimonadaceae	g__Cloacimonas	s__Cloacimonas sp002425825	S58_c20105_start30615_stop46646;S58_c31540_start105_stop8739;S58_c324_start82041_stop94888;S58_c7014_start28572_stop50145;S58_c7078_start13532_stop35131	S58_c15693;S58_c1327	MEC3_p50	T1s_bin19
C2s_bin27	Sp193_1	98.84	1.1	56	2620892	76237	d__Bacteria	p__Cloacimonadota	c__Cloacimonadia	o__Cloacimonadales	f__Cloacimonadaceae	g__Cloacimonas	s__Cloacimonas sp002425825	S61_c8091_start53840_stop83862	S61_c19864;S61_c17658;S61_c25866		T1s_bin19
T1s_bin19	Sp193_1	98.84	1.1	59	2831383	107428	d__Bacteria	p__Cloacimonadota	c__Cloacimonadia	o__Cloacimonadales	f__Cloacimonadaceae	g__Cloacimonas	s__Cloacimonas sp002425825	S62_c10385;S62_c10725_start25040_stop33435;S62_c12512_start337126_stop349857;S62_c1351_start54_stop8739;S62_c19458_start4963_stop26536;S62_c3495_start41322_stop61585;S62_c3916_start26907_stop33343;S62_c5154_start74_stop28905;S62_c7330_start33888_stop43341	S62_c20372;S62_c26771		T1s_bin19
S1s_bin21	Sp193_1	97.74	1.1	56	2826963	75990	d__Bacteria	p__Cloacimonadota	c__Cloacimonadia	o__Cloacimonadales	f__Cloacimonadaceae	g__Cloacimonas	s__Cloacimonas sp002425825	S63_c12239_start2_stop61983;S63_c12757_start28572_stop50145;S63_c13474;S63_c16375_start105_stop11870;S63_c24814_start15317_stop77723;S63_c5502_start13532_stop33354	S63_c16375;S63_c18454;S63_c5521	MEC3_p50	T1s_bin19
T2c_bin30	Sp194_1	91.21	3.3	74	1865383	32517	d__Bacteria	p__Cloacimonadota	c__Cloacimonadia	o__Cloacimonadales	f__Cloacimonadaceae	g__Syntrophosphaera	s__Syntrophosphaera sp012516855				In_bin23
In_bin23	Sp194_1	94.51	1.1	122	1810246	20015	d__Bacteria	p__Cloacimonadota	c__Cloacimonadia	o__Cloacimonadales	f__Cloacimonadaceae	g__Syntrophosphaera	s__Syntrophosphaera sp012516855				In_bin23
In_bin73	Sp195_0	70.33	6.59	173	1470785	11164	d__Bacteria	p__Cloacimonadota	c__Cloacimonadia	o__Cloacimonadales	f__Cloacimonadaceae	g__UBA4175	s__UBA4175 sp002379855		S68_c43599;S68_c15717;S68_c35370		In_bin73
C1a_bin6	Sp196_1	95.6	2.36	280	2116775	9896	d__Bacteria	p__Cloacimonadota	c__Cloacimonadia	o__Cloacimonadales	f__Cloacimonadaceae	g__UBA5456	s__UBA5456 sp018433885				S2a_bin10
C3a_bin3	Sp196_1	99.45	4.5	224	2263200	16517	d__Bacteria	p__Cloacimonadota	c__Cloacimonadia	o__Cloacimonadales	f__Cloacimonadaceae	g__UBA5456	s__UBA5456 sp018433885	S45_c1514;S45_c7617	S45_c9393		S2a_bin10
T1a_bin16	Sp196_1	92.47	3.3	312	2055651	8435	d__Bacteria	p__Cloacimonadota	c__Cloacimonadia	o__Cloacimonadales	f__Cloacimonadaceae	g__UBA5456	s__UBA5456 sp018433885				S2a_bin10
T2a_bin12	Sp196_1	98.9	2.75	149	2108473	17855	d__Bacteria	p__Cloacimonadota	c__Cloacimonadia	o__Cloacimonadales	f__Cloacimonadaceae	g__UBA5456	s__UBA5456 sp018433885				S2a_bin10
T3a_bin17	Sp196_1	100	4.46	135	2070639	21010	d__Bacteria	p__Cloacimonadota	c__Cloacimonadia	o__Cloacimonadales	f__Cloacimonadaceae	g__UBA5456	s__UBA5456 sp018433885				S2a_bin10
S2a_bin10	Sp196_1	100	2.2	126	2090094	23337	d__Bacteria	p__Cloacimonadota	c__Cloacimonadia	o__Cloacimonadales	f__Cloacimonadaceae	g__UBA5456	s__UBA5456 sp018433885				S2a_bin10
T3c_bin54	Sp196_1	57.3	1.1	284	1146645	4388	d__Bacteria	p__Cloacimonadota	c__Cloacimonadia	o__Cloacimonadales	f__Cloacimonadaceae	g__UBA5456	s__UBA5456 sp018433885				S2a_bin10
C3c_bin27	Sp197_0	74.33	0	409	1910962	5132	d__Bacteria	p__Cloacimonadota	c__Cloacimonadia	o__Cloacimonadales	f__Cloacimonadaceae			S54_c15449;S54_c18616			C3c_bin27
T1a_bin11	Sp278_1	97.8	1.1	94	3643453	71510	d__Bacteria	p__Cloacimonadota	c__Cloacimonadia	o__Cloacimonadales	f__WRIO01	g__JAGOCT01		S46_c15875_start67394_stop78172;S46_c16281;S46_c16526_start2746_stop25681;S46_c17668_start66615_stop79878;S46_c2701_start15390_stop29287;S46_c5965;S46_c6613_start2_stop25273			C2c_bin12
T3a_bin13	Sp278_1	96.7	1.1	118	3450402	41630	d__Bacteria	p__Cloacimonadota	c__Cloacimonadia	o__Cloacimonadales	f__WRIO01	g__JAGOCT01		S48_c3727_start29592_stop41397;S48_c5368	S48_c11802		C2c_bin12
C2c_bin12	Sp278_1	97.8	1.1	103	3708909	76197	d__Bacteria	p__Cloacimonadota	c__Cloacimonadia	o__Cloacimonadales	f__WRIO01	g__JAGOCT01		S53_c10214_start67394_stop78172;S53_c17016_start7337_stop51769;S53_c18353;S53_c19936_start1_stop25272;S53_c20500_start66617_stop79880;S53_c23259_start16346_stop35539			C2c_bin12
T1c_bin10	Sp278_1	76.05	6.04	728	2759647	3993	d__Bacteria	p__Cloacimonadota	c__Cloacimonadia	o__Cloacimonadales	f__WRIO01	g__JAGOCT01			S55_c16350		C2c_bin12
C1t_bin22	Sp249_1	91.45	4.7	135	5248357	66023	d__Bacteria	p__Cyanobacteria	c__Sericytochromatia	o__UBA7694	f__UBA7694	g__UBA7694	s__UBA7694 sp002482705		S65_c16403;S65_c17054;S65_c17987;S65_c6369		C1t_bin22
T1t_bin15	Sp249_1	86.32	3.85	575	4949123	11106	d__Bacteria	p__Cyanobacteria	c__Sericytochromatia	o__UBA7694	f__UBA7694	g__UBA7694	s__UBA7694 sp002482705		S66_c33240		C1t_bin22
S1s_bin27	Sp111_0	85.81	2.78	342	2533938	9506	d__Bacteria	p__Desulfobacterota	c__Desulfobulbia	o__Desulfobulbales	f__Desulfobulbaceae	g__Desulfobulbus	s__Desulfobulbus sp017998195				S1s_bin27
T3a_bin7	Sp74_1	99.34	0.6	40	3083381	159525	d__Bacteria	p__Desulfobacterota	c__Desulfobulbia	o__Desulfobulbales	f__Desulfurivibrionaceae	g__UBA2262	s__UBA2262 sp002347095		S48_c4642		T3a_bin7
S1a_bin11	Sp74_1	98.15	1.46	132	3017971	34009	d__Bacteria	p__Desulfobacterota	c__Desulfobulbia	o__Desulfobulbales	f__Desulfurivibrionaceae	g__UBA2262	s__UBA2262 sp002347095		S49_c1548;S49_c1020		T3a_bin7
C2a_bin15	Sp75_0	98.3	0.6	37	3032044	145162	d__Bacteria	p__Desulfobacterota	c__Desulfobulbia	o__Desulfobulbales	f__Desulfurivibrionaceae	g__UBA2262			S44_c6020;S44_c4362		C2a_bin15
C1a_bin4	Sp106_1	86.42	6.13	550	3430893	7849	d__Bacteria	p__Desulfobacterota	c__Desulfuromonadia	o__Desulfuromonadales	f__Trichloromonadaceae	g__Trichloromonas		S43_c2922_start3_stop8703			C2c_bin9
C2a_bin7	Sp106_1	87.29	6.45	589	3499788	7913	d__Bacteria	p__Desulfobacterota	c__Desulfuromonadia	o__Desulfuromonadales	f__Trichloromonadaceae	g__Trichloromonas		S44_c4007_start17294_stop28650;S44_c5095_start2555_stop16090	S44_c7058		C2c_bin9
T1a_bin13	Sp106_1	82.18	0	327	2410725	9771	d__Bacteria	p__Desulfobacterota	c__Desulfuromonadia	o__Desulfuromonadales	f__Trichloromonadaceae	g__Trichloromonas					C2c_bin9
T2a_bin17	Sp106_1	87.9	6.13	602	3352740	7028	d__Bacteria	p__Desulfobacterota	c__Desulfuromonadia	o__Desulfuromonadales	f__Trichloromonadaceae	g__Trichloromonas					C2c_bin9
T3a_bin21	Sp106_1	83.71	6.61	679	3405496	5846	d__Bacteria	p__Desulfobacterota	c__Desulfuromonadia	o__Desulfuromonadales	f__Trichloromonadaceae	g__Trichloromonas		S48_c5204			C2c_bin9
S1a_bin14	Sp106_1	79.32	0.65	318	2488640	9974	d__Bacteria	p__Desulfobacterota	c__Desulfuromonadia	o__Desulfuromonadales	f__Trichloromonadaceae	g__Trichloromonas					C2c_bin9
S2a_bin8	Sp106_1	93.39	9.84	596	3715059	8457	d__Bacteria	p__Desulfobacterota	c__Desulfuromonadia	o__Desulfuromonadales	f__Trichloromonadaceae	g__Trichloromonas		S50_c5186_start14_stop11636;S50_c5781;S50_c8108_start10551_stop49010;S50_c8579_start3075_stop14740			C2c_bin9
S3a_bin4	Sp106_1	96.45	1.94	256	3148994	19274	d__Bacteria	p__Desulfobacterota	c__Desulfuromonadia	o__Desulfuromonadales	f__Trichloromonadaceae	g__Trichloromonas		S51_c5781			C2c_bin9
C2c_bin9	Sp106_1	89.19	0	244	2770848	17941	d__Bacteria	p__Desulfobacterota	c__Desulfuromonadia	o__Desulfuromonadales	f__Trichloromonadaceae	g__Trichloromonas		S53_c17832_start12850_stop20879			C2c_bin9
C3c_bin13	Sp106_1	97.1	3.91	378	3573452	14521	d__Bacteria	p__Desulfobacterota	c__Desulfuromonadia	o__Desulfuromonadales	f__Trichloromonadaceae	g__Trichloromonas		S54_c7501_start5650_stop49113			C2c_bin9
S3f_bin1	Sp106_1	96.36	2.26	394	3545482	14219	d__Bacteria	p__Desulfobacterota	c__Desulfuromonadia	o__Desulfuromonadales	f__Trichloromonadaceae	g__Trichloromonas		S64_c1035_start5849_stop13883;S64_c790_start216_stop9429			C2c_bin9
S2a_bin14	Sp105_1	86.48	1.94	678	3537942	6059	d__Bacteria	p__Desulfobacterota	c__Desulfuromonadia	o__Desulfuromonadales	f__Trichloromonadaceae			S50_c7608			S3a_bin1
S3a_bin1	Sp105_1	99.35	4.52	82	4437657	93956	d__Bacteria	p__Desulfobacterota	c__Desulfuromonadia	o__Desulfuromonadales	f__Trichloromonadaceae			S51_c1895;S51_c6083_start33982_stop68768	S51_c7523;S51_c3177		S3a_bin1
C2a_bin6	Sp107_1	94.16	0.65	77	3287148	74205	d__Bacteria	p__Desulfobacterota	c__Desulfuromonadia	o__Geobacterales	f__Geobacteraceae	g__Geobacter	s__Geobacter anodireducens				S1a_bin2
T1a_bin2	Sp107_1	97.06	0.97	91	3204681	69170	d__Bacteria	p__Desulfobacterota	c__Desulfuromonadia	o__Geobacterales	f__Geobacteraceae	g__Geobacter	s__Geobacter anodireducens	S46_c16445_start87764_stop104202			S1a_bin2
T2a_bin13	Sp107_1	90.16	0.32	123	3096082	44703	d__Bacteria	p__Desulfobacterota	c__Desulfuromonadia	o__Geobacterales	f__Geobacteraceae	g__Geobacter	s__Geobacter anodireducens	S47_c2267_start2547_stop20228			S1a_bin2
T3a_bin18	Sp107_1	94.16	2.1	160	3199954	32846	d__Bacteria	p__Desulfobacterota	c__Desulfuromonadia	o__Geobacterales	f__Geobacteraceae	g__Geobacter	s__Geobacter anodireducens				S1a_bin2
S1a_bin2	Sp107_1	97.74	0	156	3327967	49182	d__Bacteria	p__Desulfobacterota	c__Desulfuromonadia	o__Geobacterales	f__Geobacteraceae	g__Geobacter	s__Geobacter anodireducens	S49_c431_start17779_stop29903			S1a_bin2
S2a_bin2	Sp107_1	99.35	1.29	113	3321680	69414	d__Bacteria	p__Desulfobacterota	c__Desulfuromonadia	o__Geobacterales	f__Geobacteraceae	g__Geobacter	s__Geobacter anodireducens	S50_c7710_start149103_stop180823			S1a_bin2
S3a_bin2	Sp107_1	92.26	1.45	126	3165319	58149	d__Bacteria	p__Desulfobacterota	c__Desulfuromonadia	o__Geobacterales	f__Geobacteraceae	g__Geobacter	s__Geobacter anodireducens				S1a_bin2
C2c_bin10	Sp107_1	98.67	0.65	53	3361508	95393	d__Bacteria	p__Desulfobacterota	c__Desulfuromonadia	o__Geobacterales	f__Geobacteraceae	g__Geobacter	s__Geobacter anodireducens		S53_c20287	MEC2_p95	S1a_bin2
C3c_bin11	Sp107_1	92.48	0.97	143	3151531	44603	d__Bacteria	p__Desulfobacterota	c__Desulfuromonadia	o__Geobacterales	f__Geobacteraceae	g__Geobacter	s__Geobacter anodireducens	S54_c10361_start2266_stop14511			S1a_bin2
C1a_bin3	Sp108_1	99.57	1.94	50	3718964	131171	d__Bacteria	p__Desulfobacterota	c__Desulfuromonadia	o__Geobacterales	f__Geobacteraceae	g__Geobacter		S43_c7597_start43887_stop52305	S43_c6284;S43_c1863		T1a_bin7
C2a_bin9	Sp108_1	99.57	5.16	36	3737877	179231	d__Bacteria	p__Desulfobacterota	c__Desulfuromonadia	o__Geobacterales	f__Geobacteraceae	g__Geobacter			S44_c7811;S44_c1796		T1a_bin7
T1a_bin7	Sp108_1	99.57	0.65	48	3606036	132242	d__Bacteria	p__Desulfobacterota	c__Desulfuromonadia	o__Geobacterales	f__Geobacteraceae	g__Geobacter		S46_c15523_start36298_stop45915	S46_c9471;S46_c13001;S46_c12295		T1a_bin7
T3a_bin14	Sp108_1	99.57	4.52	42	3642905	121804	d__Bacteria	p__Desulfobacterota	c__Desulfuromonadia	o__Geobacterales	f__Geobacteraceae	g__Geobacter			S48_c15568		T1a_bin7
S3a_bin7	Sp108_1	98.28	7.56	163	3763862	40501	d__Bacteria	p__Desulfobacterota	c__Desulfuromonadia	o__Geobacterales	f__Geobacteraceae	g__Geobacter			S51_c1227;S51_c1344		T1a_bin7
C2c_bin2	Sp109_0	98.06	0.65	55	2409427	72678	d__Bacteria	p__Desulfobacterota	c__Desulfuromonadia	o__Geobacterales	f__Pseudopelobacteraceae	g__Trichlorobacter			S53_c15775	MEC6_p103	C2c_bin2
C2s_bin25	Sp79_1	84.68	3.87	264	2259733	10821	d__Bacteria	p__Desulfobacterota	c__Syntrophia	o__Syntrophales	f__Smithellaceae	g__Fen-1166					C2s_bin25
T1s_bin28	Sp79_1	84.19	9.73	275	2448811	11351	d__Bacteria	p__Desulfobacterota	c__Syntrophia	o__Syntrophales	f__Smithellaceae	g__Fen-1166					C2s_bin25
S1c_bin51	Sp80_1	69.62	1.45	392	1901290	5004	d__Bacteria	p__Desulfobacterota	c__Syntrophia	o__Syntrophales	f__Smithellaceae	g__Smithella			S58_c19453;S58_c26970		In_bin14
In_bin14	Sp80_1	88.06	4.52	88	2258788	40106	d__Bacteria	p__Desulfobacterota	c__Syntrophia	o__Syntrophales	f__Smithellaceae	g__Smithella			S68_c15754;S68_c32025		In_bin14
T2c_bin40	Sp81_1	71.84	5.89	362	1833001	5332	d__Bacteria	p__Desulfobacterota	c__Syntrophia	o__Syntrophales	f__Smithellaceae	g__UBA8904	s__UBA8904 sp012797505				S1c_bin23
S1c_bin23	Sp81_1	90	3.44	182	2410196	19465	d__Bacteria	p__Desulfobacterota	c__Syntrophia	o__Syntrophales	f__Smithellaceae	g__UBA8904	s__UBA8904 sp012797505				S1c_bin23
T1s_bin48	Sp81_1	61.4	1.94	325	1403189	4320	d__Bacteria	p__Desulfobacterota	c__Syntrophia	o__Syntrophales	f__Smithellaceae	g__UBA8904	s__UBA8904 sp012797505				S1c_bin23
In_bin40	Sp81_1	80.71	7.63	258	2200047	11178	d__Bacteria	p__Desulfobacterota	c__Syntrophia	o__Syntrophales	f__Smithellaceae	g__UBA8904	s__UBA8904 sp012797505		S68_c10764;S68_c10501		S1c_bin23
S1c_bin44	Sp78_1	78.45	3.91	350	2033474	6319	d__Bacteria	p__Desulfobacterota	c__Syntrophia	o__Syntrophales	f__Smithellaceae	g__UBA8904	s__UBA8904 sp018056765				S1c_bin44
S1s_bin54	Sp78_1	62.31	2.65	301	1691317	6106	d__Bacteria	p__Desulfobacterota	c__Syntrophia	o__Syntrophales	f__Smithellaceae	g__UBA8904	s__UBA8904 sp018056765	S63_c29455			S1c_bin44
C2s_bin47	Sp77_1	83.9	5.54	450	2482435	6990	d__Bacteria	p__Desulfobacterota	c__Syntrophia	o__Syntrophales	f__Smithellaceae	g__UBA8904					C2s_bin47
T1s_bin49	Sp77_1	57.6	0	350	1205930	3564	d__Bacteria	p__Desulfobacterota	c__Syntrophia	o__Syntrophales	f__Smithellaceae	g__UBA8904					C2s_bin47
In_bin15	Sp178_0	91.34	6.08	184	2526390	27358	d__Bacteria	p__Desulfobacterota	c__Syntrophia	o__Syntrophales	f__UBA2251	g__UBA2251			S68_c50429		In_bin15
C1c_bin10	Sp177_1	92.26	3.23	101	2646822	50199	d__Bacteria	p__Desulfobacterota	c__Syntrophia	o__Syntrophales	f__UBA4778	g__UBA2192	s__UBA2192 sp012728915		S52_c8204		T2c_bin10
T2c_bin10	Sp177_1	94.19	2.58	106	2698480	46689	d__Bacteria	p__Desulfobacterota	c__Syntrophia	o__Syntrophales	f__UBA4778	g__UBA2192	s__UBA2192 sp012728915		S56_c4571		T2c_bin10
T3c_bin15	Sp177_1	93.55	2.9	126	2666840	46195	d__Bacteria	p__Desulfobacterota	c__Syntrophia	o__Syntrophales	f__UBA4778	g__UBA2192	s__UBA2192 sp012728915	S57_c24587	S57_c8237		T2c_bin10
S1c_bin11	Sp177_1	92.9	2.58	107	2643162	54344	d__Bacteria	p__Desulfobacterota	c__Syntrophia	o__Syntrophales	f__UBA4778	g__UBA2192	s__UBA2192 sp012728915		S58_c20713		T2c_bin10
C2s_bin36	Sp177_1	94.19	2.76	97	2638974	49497	d__Bacteria	p__Desulfobacterota	c__Syntrophia	o__Syntrophales	f__UBA4778	g__UBA2192	s__UBA2192 sp012728915	S61_c20307_start25949_stop34461;S61_c9590_start10782_stop19958			T2c_bin10
T1s_bin10	Sp177_1	93.12	2.58	97	2631501	52720	d__Bacteria	p__Desulfobacterota	c__Syntrophia	o__Syntrophales	f__UBA4778	g__UBA2192	s__UBA2192 sp012728915		S62_c6348		T2c_bin10
S1s_bin12	Sp177_1	91.61	2.58	96	2630493	53411	d__Bacteria	p__Desulfobacterota	c__Syntrophia	o__Syntrophales	f__UBA4778	g__UBA2192	s__UBA2192 sp012728915		S63_c1495		T2c_bin10
In_bin13	Sp177_1	90.43	2.58	91	2537774	52799	d__Bacteria	p__Desulfobacterota	c__Syntrophia	o__Syntrophales	f__UBA4778	g__UBA2192	s__UBA2192 sp012728915				T2c_bin10
T2c_bin23	Sp55_1	98.37	4.71	326	4001358	18002	d__Bacteria	p__Desulfobacterota	c__Syntrophobacteria	o__Syntrophobacterales	f__Syntrophobacteraceae	g__JABUEY01	s__JABUEY01 sp013314815	S56_c15161;S56_c31787	S56_c5355;S56_c27812		S1c_bin9
T3c_bin29	Sp55_1	81.31	3.06	717	3111333	4710	d__Bacteria	p__Desulfobacterota	c__Syntrophobacteria	o__Syntrophobacterales	f__Syntrophobacteraceae	g__JABUEY01	s__JABUEY01 sp013314815		S57_c31856;S57_c32152		S1c_bin9
S1c_bin9	Sp55_1	99.52	2.74	90	4212528	115071	d__Bacteria	p__Desulfobacterota	c__Syntrophobacteria	o__Syntrophobacterales	f__Syntrophobacteraceae	g__JABUEY01	s__JABUEY01 sp013314815	S58_c13640;S58_c2747;S58_c29264	S58_c18039;S58_c3838;S58_c28203		S1c_bin9
C2s_bin13	Sp55_1	98.71	3.39	87	3979622	72877	d__Bacteria	p__Desulfobacterota	c__Syntrophobacteria	o__Syntrophobacterales	f__Syntrophobacteraceae	g__JABUEY01	s__JABUEY01 sp013314815		S61_c3319;S61_c26755;S61_c23579		S1c_bin9
T1s_bin9	Sp55_1	98.87	2.74	69	3986509	101672	d__Bacteria	p__Desulfobacterota	c__Syntrophobacteria	o__Syntrophobacterales	f__Syntrophobacteraceae	g__JABUEY01	s__JABUEY01 sp013314815		S62_c7502;S62_c11138		S1c_bin9
S1s_bin11	Sp55_1	90.65	2.74	77	3851662	96628	d__Bacteria	p__Desulfobacterota	c__Syntrophobacteria	o__Syntrophobacterales	f__Syntrophobacteraceae	g__JABUEY01	s__JABUEY01 sp013314815		S63_c24747;S63_c9426;S63_c15153		S1c_bin9
In_bin2	Sp15_0	94.54	3.36	101	2642222	49819	d__Bacteria	p__Desulfobacterota_G	c__Syntrophorhabdia	o__Syntrophorhabdales	f__Syntrophorhabdaceae	g__MWEV01	s__MWEV01 sp002071245	S68_c38612	S68_c1081		In_bin2
S1c_bin39	Sp14_1	82.43	4.75	507	2365295	5232	d__Bacteria	p__Desulfobacterota_G	c__Syntrophorhabdia	o__Syntrophorhabdales	f__Syntrophorhabdaceae	g__Syntrophorhabdus	s__Syntrophorhabdus sp002067585				S1s_bin23
C2s_bin28	Sp14_1	91.61	3.87	167	2988888	29940	d__Bacteria	p__Desulfobacterota_G	c__Syntrophorhabdia	o__Syntrophorhabdales	f__Syntrophorhabdaceae	g__Syntrophorhabdus	s__Syntrophorhabdus sp002067585				S1s_bin23
T1s_bin15	Sp14_1	92.9	3.23	229	3161986	25731	d__Bacteria	p__Desulfobacterota_G	c__Syntrophorhabdia	o__Syntrophorhabdales	f__Syntrophorhabdaceae	g__Syntrophorhabdus	s__Syntrophorhabdus sp002067585				S1s_bin23
S1s_bin23	Sp14_1	91.59	2.9	261	3030627	19106	d__Bacteria	p__Desulfobacterota_G	c__Syntrophorhabdia	o__Syntrophorhabdales	f__Syntrophorhabdaceae	g__Syntrophorhabdus	s__Syntrophorhabdus sp002067585				S1s_bin23
In_bin21	Sp14_1	90.32	3.23	196	3167058	26732	d__Bacteria	p__Desulfobacterota_G	c__Syntrophorhabdia	o__Syntrophorhabdales	f__Syntrophorhabdaceae	g__Syntrophorhabdus	s__Syntrophorhabdus sp002067585				S1s_bin23
C3c_bin31	Sp112_1	91.7	1.67	283	2932833	14358	d__Bacteria	p__Desulfobacterota_I	c__Desulfovibrionia	o__Desulfovibrionales	f__Desulfomicrobiaceae	g__Desulfomicrobium					T2c_bin12
T2c_bin12	Sp112_1	97.57	1.19	372	3820802	16782	d__Bacteria	p__Desulfobacterota_I	c__Desulfovibrionia	o__Desulfovibrionales	f__Desulfomicrobiaceae	g__Desulfomicrobium		S56_c19407;S56_c25884;S56_c34962;S56_c3537;S56_c39597;S56_c39786;S56_c40803;S56_c9451	S56_c41166;S56_c19872		T2c_bin12
T3c_bin8	Sp112_1	98.17	1.85	312	3597780	22931	d__Bacteria	p__Desulfobacterota_I	c__Desulfovibrionia	o__Desulfovibrionales	f__Desulfomicrobiaceae	g__Desulfomicrobium		S57_c21756;S57_c28395;S57_c3419;S57_c8368	S57_c6022;S57_c24112		T2c_bin12
C2s_bin71	Sp112_1	96.26	4.46	283	3368924	17762	d__Bacteria	p__Desulfobacterota_I	c__Desulfovibrionia	o__Desulfovibrionales	f__Desulfomicrobiaceae	g__Desulfomicrobium		S61_c10604;S61_c30380;S61_c45822			T2c_bin12
T1s_bin51	Sp112_1	92.34	6.75	231	3275340	22095	d__Bacteria	p__Desulfobacterota_I	c__Desulfovibrionia	o__Desulfovibrionales	f__Desulfomicrobiaceae	g__Desulfomicrobium					T2c_bin12
T3a_bin10	Sp114_1	98.82	0.79	155	3696587	36901	d__Bacteria	p__Desulfobacterota_I	c__Desulfovibrionia	o__Desulfovibrionales	f__Desulfovibrionaceae	g__Cupidesulfovibrio		S48_c3988_start866_stop38850;S48_c6947_start40087_stop57141	S48_c3987		T3a_bin10
S1c_bin43	Sp114_1	60.02	1.48	506	2148565	4403	d__Bacteria	p__Desulfobacterota_I	c__Desulfovibrionia	o__Desulfovibrionales	f__Desulfovibrionaceae	g__Cupidesulfovibrio					T3a_bin10
T3c_bin7	Sp116_0	97.63	0.59	146	3004318	32627	d__Bacteria	p__Desulfobacterota_I	c__Desulfovibrionia	o__Desulfovibrionales	f__Desulfovibrionaceae	g__Desulfohalovibrio					T3c_bin7
C1c_bin18	Sp35_1	94.88	1.12	171	1680932	13240	d__Bacteria	p__Elusimicrobiota	c__Endomicrobia	o__Endomicrobiales	f__Endomicrobiaceae	g__JAHDRN01			S52_c30207		C1c_bin18
C2c_bin19	Sp35_1	96.56	1.75	154	1947714	28568	d__Bacteria	p__Elusimicrobiota	c__Endomicrobia	o__Endomicrobiales	f__Endomicrobiaceae	g__JAHDRN01		S53_c29531_start1_stop16922	S53_c11124		C1c_bin18
C2s_bin34	Sp35_1	95.51	3.93	189	2036796	24310	d__Bacteria	p__Elusimicrobiota	c__Endomicrobia	o__Endomicrobiales	f__Endomicrobiaceae	g__JAHDRN01		S61_c26271;S61_c29199_start217_stop14228	S61_c1435		C1c_bin18
T1t_bin17	Sp283_0	89.71	3.24	291	5228925	29183	d__Bacteria	p__Eremiobacterota	c__Xenobia	o__Xenobiales	f__JADMJV01				S66_c30517;S66_c26509		T1t_bin17
C1c_bin27	Sp76_0	85.19	3.7	535	4238162	11214	d__Bacteria	p__Eremiobacterota	c__Xenobia	o__Xenobiales	f__Xenobiaceae	g__Xenobium			S52_c30372;S52_c22775		C1c_bin27
C1c_bin5	Sp59_1	92.86	1.1	40	2154649	137155	d__Bacteria	p__Fermentibacterota	c__Fermentibacteria	o__Fermentibacterales	f__Fermentibacteraceae	g__Fermentibacter	s__Fermentibacter daniensis				T1s_bin3
C2c_bin5	Sp59_1	92.86	1.1	30	2239338	158369	d__Bacteria	p__Fermentibacterota	c__Fermentibacteria	o__Fermentibacterales	f__Fermentibacteraceae	g__Fermentibacter	s__Fermentibacter daniensis				T1s_bin3
T1c_bin1	Sp59_1	92.86	1.2	43	2150027	82108	d__Bacteria	p__Fermentibacterota	c__Fermentibacteria	o__Fermentibacterales	f__Fermentibacteraceae	g__Fermentibacter	s__Fermentibacter daniensis		S55_c16025		T1s_bin3
T2c_bin7	Sp59_1	90.66	2.2	53	2049645	60312	d__Bacteria	p__Fermentibacterota	c__Fermentibacteria	o__Fermentibacterales	f__Fermentibacteraceae	g__Fermentibacter	s__Fermentibacter daniensis				T1s_bin3
T3c_bin9	Sp59_1	92.86	1.1	31	2128592	136648	d__Bacteria	p__Fermentibacterota	c__Fermentibacteria	o__Fermentibacterales	f__Fermentibacteraceae	g__Fermentibacter	s__Fermentibacter daniensis				T1s_bin3
S1c_bin3	Sp59_1	92.86	1.1	26	2108789	158168	d__Bacteria	p__Fermentibacterota	c__Fermentibacteria	o__Fermentibacterales	f__Fermentibacteraceae	g__Fermentibacter	s__Fermentibacter daniensis				T1s_bin3
C2s_bin5	Sp59_1	92.86	1.1	22	2118381	165226	d__Bacteria	p__Fermentibacterota	c__Fermentibacteria	o__Fermentibacterales	f__Fermentibacteraceae	g__Fermentibacter	s__Fermentibacter daniensis				T1s_bin3
T1s_bin3	Sp59_1	92.86	1.1	23	2133039	212348	d__Bacteria	p__Fermentibacterota	c__Fermentibacteria	o__Fermentibacterales	f__Fermentibacteraceae	g__Fermentibacter	s__Fermentibacter daniensis				T1s_bin3
S1s_bin4	Sp59_1	92.86	1.1	24	2168619	165823	d__Bacteria	p__Fermentibacterota	c__Fermentibacteria	o__Fermentibacterales	f__Fermentibacteraceae	g__Fermentibacter	s__Fermentibacter daniensis		S63_c31892		T1s_bin3
In_bin6	Sp59_1	91.76	1.1	71	2065483	51585	d__Bacteria	p__Fermentibacterota	c__Fermentibacteria	o__Fermentibacterales	f__Fermentibacteraceae	g__Fermentibacter	s__Fermentibacter daniensis				T1s_bin3
C1c_bin36	Sp208_0	91.6	1.57	220	1762502	10500	d__Bacteria	p__Firmicutes	c__Bacilli	o__Acholeplasmatales	f__UBA5453	g__Acholeplasma_E		S52_c16176;S52_c4260_start9290_stop21379;S52_c5060			C1c_bin36
S2a_bin7	Sp207_0	98.67	4	55	1970183	47293	d__Bacteria	p__Firmicutes	c__Bacilli	o__Acholeplasmatales	f__UBA5453	g__Acholeplasma_E		S50_c2102_start2_stop73934;S50_c4160_start12022_stop49277;S50_c8068_start1496_stop13336;S50_c8425			S2a_bin7
T1a_bin8	Sp206_1	98.67	1.33	42	1822994	93682	d__Bacteria	p__Firmicutes	c__Bacilli	o__Acholeplasmatales	f__UBA5453	g__Acholeplasma_E		S46_c4082_start24270_stop30316;S46_c6036_start45693_stop77107;S46_c7770_start36066_stop72996			T3a_bin11
T2a_bin19	Sp206_1	63.14	0	264	846212	3199	d__Bacteria	p__Firmicutes	c__Bacilli	o__Acholeplasmatales	f__UBA5453	g__Acholeplasma_E					T3a_bin11
T3a_bin11	Sp206_1	98.67	1.33	32	1823981	120021	d__Bacteria	p__Firmicutes	c__Bacilli	o__Acholeplasmatales	f__UBA5453	g__Acholeplasma_E		S48_c10867_start46576_stop94400;S48_c13506_start229611_stop240046			T3a_bin11
S1a_bin9	Sp206_1	98.67	1.71	81	1820754	41559	d__Bacteria	p__Firmicutes	c__Bacilli	o__Acholeplasmatales	f__UBA5453	g__Acholeplasma_E		S49_c1252_start16012_stop32689;S49_c2802_start13282_stop61106;S49_c3706_start3_stop11654			T3a_bin11
T1s_bin53	Sp206_1	50.35	0	239	767990	3176	d__Bacteria	p__Firmicutes	c__Bacilli	o__Acholeplasmatales	f__UBA5453	g__Acholeplasma_E					T3a_bin11
S1s_bin47	Sp206_1	76.18	2.79	295	1022926	3471	d__Bacteria	p__Firmicutes	c__Bacilli	o__Acholeplasmatales	f__UBA5453	g__Acholeplasma_E					T3a_bin11
T3a_bin5	Sp205_1	98.67	0	36	1713984	87790	d__Bacteria	p__Firmicutes	c__Bacilli	o__ML615J-28	f__CAG-313			S48_c14365_start157_stop12406;S48_c15505_start57196_stop71783			T3a_bin5
S1a_bin3	Sp205_1	98.67	0	73	1701831	34627	d__Bacteria	p__Firmicutes	c__Bacilli	o__ML615J-28	f__CAG-313						T3a_bin5
T1c_bin11	Sp205_1	56.4	1.33	232	774379	3384	d__Bacteria	p__Firmicutes	c__Bacilli	o__ML615J-28	f__CAG-313						T3a_bin5
T3c_bin2	Sp205_1	98.67	0	42	1702056	84855	d__Bacteria	p__Firmicutes	c__Bacilli	o__ML615J-28	f__CAG-313			S57_c7974_start53188_stop71783			T3a_bin5
S1c_bin6	Sp205_1	97.33	0	34	1687802	79457	d__Bacteria	p__Firmicutes	c__Bacilli	o__ML615J-28	f__CAG-313			S58_c15525_start157_stop12406;S58_c20094_start14_stop14887			T3a_bin5
S1s_bin3	Sp205_1	98.67	0	43	1733650	87790	d__Bacteria	p__Firmicutes	c__Bacilli	o__ML615J-28	f__CAG-313			S63_c17907_start19599_stop42314;S63_c8584_start3_stop20039			T3a_bin5
C2c_bin6	Sp204_1	97.7	0	20	1252943	131640	d__Bacteria	p__Firmicutes	c__Bacilli	o__RFN20	f__CAG-826	g__UBA1361		S53_c12792_start60_stop16687;S53_c13970_start1_stop19024;S53_c17539_start1_stop17097;S53_c31708_start10087_stop58366			S2c_bin2
S2c_bin2	Sp204_1	98.83	0	46	1174600	32801	d__Bacteria	p__Firmicutes	c__Bacilli	o__RFN20	f__CAG-826	g__UBA1361		S59_c190_start3444_stop24307;S59_c192_start748_stop14314;S59_c2320_start62590_stop84804			S2c_bin2
S3c_bin7	Sp204_1	97.7	1.12	77	955521	19194	d__Bacteria	p__Firmicutes	c__Bacilli	o__RFN20	f__CAG-826	g__UBA1361		S60_c8614			S2c_bin2
C2s_bin55	Sp204_1	57.82	1.12	136	462099	3345	d__Bacteria	p__Firmicutes	c__Bacilli	o__RFN20	f__CAG-826	g__UBA1361					S2c_bin2
C1c_bin19	Sp209_0	79.21	1.12	142	829099	6550	d__Bacteria	p__Firmicutes	c__Bacilli	o__RFN20	f__CAG-826	g__UBA1424					C1c_bin19
C3a_bin12	Sp203_1	66.69	0.47	195	822433	4460	d__Bacteria	p__Firmicutes	c__Bacilli	o__RFN20	f__CAG-826						T1a_bin15
T1a_bin15	Sp203_1	79.4	0	164	996718	7038	d__Bacteria	p__Firmicutes	c__Bacilli	o__RFN20	f__CAG-826			S46_c16559_start1_stop18411;S46_c394_start1_stop14494			T1a_bin15
T2c_bin17	Sp9_1	95.14	0.81	56	1861652	84039	d__Bacteria	p__Firmicutes_A	c__Clostridia	o__Christensenellales	f__CAG-138			S56_c14743;S56_c18471;S56_c26231;S56_c28599_start41375_stop47349			In_bin12
T3c_bin40	Sp9_1	53.39	0	236	933847	4212	d__Bacteria	p__Firmicutes_A	c__Clostridia	o__Christensenellales	f__CAG-138						In_bin12
S1c_bin15	Sp9_1	95.94	1.61	78	1822416	43623	d__Bacteria	p__Firmicutes_A	c__Clostridia	o__Christensenellales	f__CAG-138			S58_c14629_start41375_stop47349;S58_c14985_start192_stop13834			In_bin12
C2s_bin53	Sp9_1	83.09	1.21	320	1360181	4700	d__Bacteria	p__Firmicutes_A	c__Clostridia	o__Christensenellales	f__CAG-138			S61_c1493			In_bin12
T1s_bin26	Sp9_1	91.55	0.81	211	1692002	9684	d__Bacteria	p__Firmicutes_A	c__Clostridia	o__Christensenellales	f__CAG-138			S62_c962			In_bin12
S1s_bin36	Sp9_1	80.43	1.42	279	1547496	6919	d__Bacteria	p__Firmicutes_A	c__Clostridia	o__Christensenellales	f__CAG-138			S63_c21012			In_bin12
In_bin12	Sp9_1	97.55	0.81	46	1833231	79442	d__Bacteria	p__Firmicutes_A	c__Clostridia	o__Christensenellales	f__CAG-138			S68_c24550_start41375_stop47349;S68_c43482_start192_stop13834			In_bin12
C1c_bin51	Sp236_1	98	2.82	85	3263220	73639	d__Bacteria	p__Firmicutes_A	c__Clostridia	o__Eubacteriales	f__Eubacteriaceae	g__Acetobacterium	s__Acetobacterium sp018903255	S52_c3577_start13286_stop27238	S52_c1199;S52_c19075	MEC5_p107	S3c_bin5
C2c_bin23	Sp236_1	96.46	2.51	61	3005390	99144	d__Bacteria	p__Firmicutes_A	c__Clostridia	o__Eubacteriales	f__Eubacteriaceae	g__Acetobacterium	s__Acetobacterium sp018903255	S53_c9701_start631_stop38024	S53_c18366	MEC5_p107	S3c_bin5
C3c_bin37	Sp236_1	88.95	1.45	76	2547754	61336	d__Bacteria	p__Firmicutes_A	c__Clostridia	o__Eubacteriales	f__Eubacteriaceae	g__Acetobacterium	s__Acetobacterium sp018903255	S54_c28575_start5628_stop27939	S54_c9540		S3c_bin5
T1c_bin12	Sp236_1	78.92	4.46	437	2452281	6353	d__Bacteria	p__Firmicutes_A	c__Clostridia	o__Eubacteriales	f__Eubacteriaceae	g__Acetobacterium	s__Acetobacterium sp018903255				S3c_bin5
T3c_bin10	Sp236_1	98.59	3.92	55	3470224	102368	d__Bacteria	p__Firmicutes_A	c__Clostridia	o__Eubacteriales	f__Eubacteriaceae	g__Acetobacterium	s__Acetobacterium sp018903255	S57_c35108;S57_c6969_start134717_stop188611;S57_c853_start178331_stop216141	S57_c6969		S3c_bin5
S1c_bin5	Sp236_1	98.59	2.51	56	3043597	85890	d__Bacteria	p__Firmicutes_A	c__Clostridia	o__Eubacteriales	f__Eubacteriaceae	g__Acetobacterium	s__Acetobacterium sp018903255	S58_c31078_start137_stop7766	S58_c2438		S3c_bin5
S2c_bin6	Sp236_1	97.57	4.05	125	3381976	43231	d__Bacteria	p__Firmicutes_A	c__Clostridia	o__Eubacteriales	f__Eubacteriaceae	g__Acetobacterium	s__Acetobacterium sp018903255	S59_c1445;S59_c1554_start85923_stop112435;S59_c1920;S59_c390_start3_stop16032;S59_c450;S59_c882	S59_c2516		S3c_bin5
S3c_bin5	Sp236_1	99.3	2.51	35	3429793	136428	d__Bacteria	p__Firmicutes_A	c__Clostridia	o__Eubacteriales	f__Eubacteriaceae	g__Acetobacterium	s__Acetobacterium sp018903255	S60_c2284_start93262_stop128056;S60_c3464_start241_stop38051;S60_c4394_start50467_stop104448	S60_c940		S3c_bin5
C1c_bin47	Sp235_1	79.01	3.12	540	2608395	5386	d__Bacteria	p__Firmicutes_A	c__Clostridia	o__Eubacteriales	f__Eubacteriaceae	g__Acetobacterium					C2c_bin60
C2c_bin60	Sp235_1	88.64	2.8	209	2799673	19884	d__Bacteria	p__Firmicutes_A	c__Clostridia	o__Eubacteriales	f__Eubacteriaceae	g__Acetobacterium		S53_c15803_start3_stop8696;S53_c8147	S53_c21512		C2c_bin60
T1s_bin54	Sp58_0	73.62	0.71	564	2380111	4625	d__Bacteria	p__Firmicutes_A	c__Clostridia	o__Peptostreptococcales	f__Acidaminobacteraceae	g__Acidaminobacter	s__Acidaminobacter sp009881125	S62_c28277;S62_c6819			T1s_bin54
C1c_bin38	Sp202_1	81.99	3.15	404	2211771	6460	d__Bacteria	p__Firmicutes_A	c__Clostridia	o__Peptostreptococcales	f__Filifactoraceae	g__Acetoanaerobium	s__Acetoanaerobium noterae	S52_c27021_start3_stop12490;S52_c3719_start1_stop8490;S52_c8599_start11518_stop52884	S52_c19199		S1c_bin25
C2c_bin28	Sp202_1	86.08	2.8	381	2063916	6513	d__Bacteria	p__Firmicutes_A	c__Clostridia	o__Peptostreptococcales	f__Filifactoraceae	g__Acetoanaerobium	s__Acetoanaerobium noterae	S53_c23734;S53_c4987			S1c_bin25
C3c_bin20	Sp202_1	85.73	0.7	232	1639423	8419	d__Bacteria	p__Firmicutes_A	c__Clostridia	o__Peptostreptococcales	f__Filifactoraceae	g__Acetoanaerobium	s__Acetoanaerobium noterae				S1c_bin25
S1c_bin25	Sp202_1	97.06	1.86	314	2481495	11865	d__Bacteria	p__Firmicutes_A	c__Clostridia	o__Peptostreptococcales	f__Filifactoraceae	g__Acetoanaerobium	s__Acetoanaerobium noterae	S58_c26369;S58_c27637	S58_c4997		S1c_bin25
T2c_bin32	Sp25_1	88.65	0.47	43	1687621	48247	d__Bacteria	p__Firmicutes_A	c__Clostridia	o__Saccharofermentanales	f__DTU023	g__UBA4923	s__UBA4923 sp012799695		S56_c1592		T2c_bin32
T3c_bin31	Sp25_1	78.84	0.49	227	1303103	6976	d__Bacteria	p__Firmicutes_A	c__Clostridia	o__Saccharofermentanales	f__DTU023	g__UBA4923	s__UBA4923 sp012799695				T2c_bin32
S1c_bin31	Sp25_1	89.01	0.83	82	1702711	26933	d__Bacteria	p__Firmicutes_A	c__Clostridia	o__Saccharofermentanales	f__DTU023	g__UBA4923	s__UBA4923 sp012799695				T2c_bin32
In_bin42	Sp25_1	88.3	0.65	51	1794007	62427	d__Bacteria	p__Firmicutes_A	c__Clostridia	o__Saccharofermentanales	f__DTU023	g__UBA4923	s__UBA4923 sp012799695		S68_c14240		T2c_bin32
T2c_bin35	Sp26_1	89.01	0.71	62	1628806	50389	d__Bacteria	p__Firmicutes_A	c__Clostridia	o__Saccharofermentanales	f__DTU023	g__UBA4923					T2c_bin35
T3c_bin46	Sp26_1	75.12	1.18	270	1276690	5438	d__Bacteria	p__Firmicutes_A	c__Clostridia	o__Saccharofermentanales	f__DTU023	g__UBA4923					T2c_bin35
In_bin44	Sp26_1	86.52	1.06	59	1530117	57428	d__Bacteria	p__Firmicutes_A	c__Clostridia	o__Saccharofermentanales	f__DTU023	g__UBA4923					T2c_bin35
In_bin30	Sp243_0	92.95	0.87	248	2296210	15058	d__Bacteria	p__Firmicutes_A	c__Clostridia	o__Tissierellales	f__Sedimentibacteraceae	g__Sedimentibacter	s__Sedimentibacter sp017995755				In_bin30
S2a_bin9	Sp242_0	97.32	4.71	383	3115451	10535	d__Bacteria	p__Firmicutes_A	c__Clostridia	o__Tissierellales	f__Sedimentibacteraceae	g__Sedimentibacter		S50_c14406_start1_stop19981;S50_c1981_start1_stop8658;S50_c9173_start2_stop11921	S50_c4675		S2a_bin9
C1c_bin17	Sp253_1	96.64	0.7	156	2086269	19718	d__Bacteria	p__Firmicutes_A	c__Clostridia	o__Tissierellales	f__Tissierellaceae	g__Gudongella					C1c_bin17
C2c_bin20	Sp253_1	88.81	1.05	229	2036840	11453	d__Bacteria	p__Firmicutes_A	c__Clostridia	o__Tissierellales	f__Tissierellaceae	g__Gudongella		S53_c3530			C1c_bin17
C3c_bin16	Sp253_1	92.66	0.7	122	1888457	23194	d__Bacteria	p__Firmicutes_A	c__Clostridia	o__Tissierellales	f__Tissierellaceae	g__Gudongella		S54_c25376_start7414_stop33979	S54_c1098		C1c_bin17
T2c_bin11	Sp253_1	92.48	0.82	163	2053778	19592	d__Bacteria	p__Firmicutes_A	c__Clostridia	o__Tissierellales	f__Tissierellaceae	g__Gudongella		S56_c12729;S56_c24233_start50_stop24818;S56_c4865_start1044_stop9336			C1c_bin17
T3c_bin49	Sp253_1	63.94	1.4	267	1391741	5619	d__Bacteria	p__Firmicutes_A	c__Clostridia	o__Tissierellales	f__Tissierellaceae	g__Gudongella					C1c_bin17
S1c_bin12	Sp253_1	97.9	1.4	155	2190096	23868	d__Bacteria	p__Firmicutes_A	c__Clostridia	o__Tissierellales	f__Tissierellaceae	g__Gudongella		S58_c12213;S58_c22435_start1_stop7162;S58_c27221_start1552_stop10958;S58_c31232_start38289_stop59643	S58_c24166		C1c_bin17
S3c_bin20	Sp253_1	94.37	2.35	185	2009468	16981	d__Bacteria	p__Firmicutes_A	c__Clostridia	o__Tissierellales	f__Tissierellaceae	g__Gudongella		S60_c10626;S60_c3899			C1c_bin17
C2s_bin18	Sp255_0	94.04	5.14	363	3367202	13020	d__Bacteria	p__Firmicutes_B	c__Dehalobacteriia	o__Dehalobacteriales	f__Dehalobacteriaceae	g__Dehalobacterium	s__Dehalobacterium formicoaceticum	S61_c10481_start1533_stop16688	S61_c43358;S61_c3067;S61_c31850;S61_c10481	MEC8_p31	C2s_bin18
In_bin7	Sp30_0	90.92	2.7	282	2197826	9873	d__Bacteria	p__Firmicutes_B	c__Desulfotomaculia	o__Desulfotomaculales	f__Pelotomaculaceae	g__Syntrophopropionicum	s__Syntrophopropionicum sp018435055	S68_c36235;S68_c4962_start69_stop10416			In_bin7
T1a_bin9	Sp234_1	93.07	1.81	89	2293257	46185	d__Bacteria	p__Firmicutes_B	c__Syntrophomonadia	o__Syntrophomonadales	f__Syntrophomonadaceae	g__PHAA01		S46_c12354;S46_c9679			C2s_bin8
T2a_bin8	Sp234_1	94.6	2.56	107	2358039	37692	d__Bacteria	p__Firmicutes_B	c__Syntrophomonadia	o__Syntrophomonadales	f__Syntrophomonadaceae	g__PHAA01		S47_c12903			C2s_bin8
T3a_bin30	Sp234_1	59.05	2.22	399	1416264	3645	d__Bacteria	p__Firmicutes_B	c__Syntrophomonadia	o__Syntrophomonadales	f__Syntrophomonadaceae	g__PHAA01		S48_c3276			C2s_bin8
S1a_bin10	Sp234_1	92.46	2.1	131	2301986	28567	d__Bacteria	p__Firmicutes_B	c__Syntrophomonadia	o__Syntrophomonadales	f__Syntrophomonadaceae	g__PHAA01					C2s_bin8
S2a_bin6	Sp234_1	95.11	3.49	164	2591948	39094	d__Bacteria	p__Firmicutes_B	c__Syntrophomonadia	o__Syntrophomonadales	f__Syntrophomonadaceae	g__PHAA01		S50_c58	S50_c10198		C2s_bin8
C1c_bin14	Sp234_1	92.05	1.6	72	2256722	53538	d__Bacteria	p__Firmicutes_B	c__Syntrophomonadia	o__Syntrophomonadales	f__Syntrophomonadaceae	g__PHAA01					C2s_bin8
C2c_bin34	Sp234_1	84.97	2.4	385	2040305	6599	d__Bacteria	p__Firmicutes_B	c__Syntrophomonadia	o__Syntrophomonadales	f__Syntrophomonadaceae	g__PHAA01		S53_c2015			C2s_bin8
T2c_bin16	Sp234_1	91.95	2.05	107	2267854	39123	d__Bacteria	p__Firmicutes_B	c__Syntrophomonadia	o__Syntrophomonadales	f__Syntrophomonadaceae	g__PHAA01			S56_c17152		C2s_bin8
T3c_bin12	Sp234_1	93.58	2.51	121	2272458	34200	d__Bacteria	p__Firmicutes_B	c__Syntrophomonadia	o__Syntrophomonadales	f__Syntrophomonadaceae	g__PHAA01					C2s_bin8
S1c_bin13	Sp234_1	91.9	1.94	73	2224787	56406	d__Bacteria	p__Firmicutes_B	c__Syntrophomonadia	o__Syntrophomonadales	f__Syntrophomonadaceae	g__PHAA01			S58_c3481	MEC6_p5	C2s_bin8
C2s_bin8	Sp234_1	94.6	1.6	79	2271283	68053	d__Bacteria	p__Firmicutes_B	c__Syntrophomonadia	o__Syntrophomonadales	f__Syntrophomonadaceae	g__PHAA01		S61_c18197_start218_stop16963;S61_c44215_start12209_stop17927			C2s_bin8
T1s_bin14	Sp234_1	95.11	4.7	256	3322154	38114	d__Bacteria	p__Firmicutes_B	c__Syntrophomonadia	o__Syntrophomonadales	f__Syntrophomonadaceae	g__PHAA01		S62_c10798;S62_c11093;S62_c14088;S62_c17949;S62_c1941_start12210_stop18114;S62_c4642;S62_c5638_start1_stop16167	S62_c32810		C2s_bin8
S1s_bin8	Sp234_1	93.07	1.77	74	2279760	61300	d__Bacteria	p__Firmicutes_B	c__Syntrophomonadia	o__Syntrophomonadales	f__Syntrophomonadaceae	g__PHAA01					C2s_bin8
In_bin27	Sp234_1	89.46	2.95	211	2156501	14881	d__Bacteria	p__Firmicutes_B	c__Syntrophomonadia	o__Syntrophomonadales	f__Syntrophomonadaceae	g__PHAA01					C2s_bin8
C1a_bin11	Sp73_1	76.1	2.9	467	1835470	4107	d__Bacteria	p__Firmicutes_C	c__Negativicutes	o__UBA1444	f__UBA1444	g__UBA1444					C3a_bin4
C3a_bin4	Sp73_1	88.13	5.36	456	2424873	6651	d__Bacteria	p__Firmicutes_C	c__Negativicutes	o__UBA1444	f__UBA1444	g__UBA1444					C3a_bin4
T2a_bin23	Sp73_1	66.79	1.79	434	1586177	3834	d__Bacteria	p__Firmicutes_C	c__Negativicutes	o__UBA1444	f__UBA1444	g__UBA1444					C3a_bin4
T2c_bin41	Sp38_1	81.36	5.13	66	2164888	66748	d__Bacteria	p__Firmicutes_G	c__SHA-98	o__DTUO25	f__DTU025	g__UBA1393					In_bin1
T3c_bin51	Sp38_1	67.5	3.92	319	1578872	5333	d__Bacteria	p__Firmicutes_G	c__SHA-98	o__DTUO25	f__DTU025	g__UBA1393					In_bin1
In_bin1	Sp38_1	94.12	1.96	55	2236899	72224	d__Bacteria	p__Firmicutes_G	c__SHA-98	o__DTUO25	f__DTU025	g__UBA1393					In_bin1
T2c_bin44	Sp39_0	88.17	5.23	253	2609653	13691	d__Bacteria	p__Firmicutes_G	c__SHA-98	o__DTUO25	f__DTU025	g__UBA5389			S56_c32679		T2c_bin44
T2c_bin15	Sp179_1	94.87	1.28	64	1718913	42395	d__Bacteria	p__Firmicutes_G	c__SHA-98	o__DTUO25	f__MWDF01	g__MWDF01	s__MWDF01 sp002070415				T2c_bin15
In_bin19	Sp179_1	92.95	1.92	212	1680395	10364	d__Bacteria	p__Firmicutes_G	c__SHA-98	o__DTUO25	f__MWDF01	g__MWDF01	s__MWDF01 sp002070415				T2c_bin15
T1t_bin6	Sp182_0	98.9	2.3	94	4256020	72444	d__Bacteria	p__Gemmatimonadota	c__Gemmatimonadetes	o__Gemmatimonadales	f__Gemmatimonadaceae	g__JAABRT01			S66_c26394		T1t_bin6
S1s_bin20	Sp70_2	97.85	1.71	403	4446740	15541	d__Bacteria	p__Hydrogenedentota	c__Hydrogenedentia	o__Hydrogenedentiales	f__CAITNO01	g__JAAYBR01					S1s_bin20
C2s_bin42	Sp70_1	91.4	1.2	700	4216627	7380	d__Bacteria	p__Hydrogenedentota	c__Hydrogenedentia	o__Hydrogenedentiales	f__CAITNO01	g__JAAYBR01			S61_c20495;S61_c8249;S61_c44036;S61_c8384;S61_c38880;S61_c32655;S61_c42711;S61_c39789;S61_c27057	MEC1_p7;MEC7_p50;MEC1_p7	T1s_bin36
T1s_bin36	Sp70_1	87.36	0	786	3769306	5471	d__Bacteria	p__Hydrogenedentota	c__Hydrogenedentia	o__Hydrogenedentiales	f__CAITNO01	g__JAAYBR01			S62_c20854		T1s_bin36
In_bin47	Sp102_0	91.01	2.61	375	4961940	18054	d__Bacteria	p__Hydrogenedentota	c__Hydrogenedentia	o__Hydrogenedentiales	f__CAITNO01				S68_c13728;S68_c14821;S68_c5627		In_bin47
C2s_bin23	Sp66_1	90.11	0	234	4539704	24070	d__Bacteria	p__Hydrogenedentota	c__Hydrogenedentia	o__Hydrogenedentiales	f__SLHB01	g__UBA2224	s__UBA2224 sp012719295				C2s_bin23
In_bin59	Sp66_1	91.03	2.2	195	4634784	30421	d__Bacteria	p__Hydrogenedentota	c__Hydrogenedentia	o__Hydrogenedentiales	f__SLHB01	g__UBA2224	s__UBA2224 sp012719295				C2s_bin23
S1c_bin53	Sp67_1	55.21	2.66	860	3730608	4388	d__Bacteria	p__Hydrogenedentota	c__Hydrogenedentia	o__Hydrogenedentiales	f__SLHB01	g__UBA2224					In_bin17
In_bin17	Sp67_1	87.91	0	215	5069122	29918	d__Bacteria	p__Hydrogenedentota	c__Hydrogenedentia	o__Hydrogenedentiales	f__SLHB01	g__UBA2224			S68_c40829		In_bin17
C2s_bin30	Sp60_0	97.7	1.16	223	3997258	28747	d__Bacteria	p__Hydrogenedentota	c__Hydrogenedentia	o__Hydrogenedentiales	f__SLHB01			S61_c16884_start820_stop22174;S61_c19254;S61_c302;S61_c34844;S61_c36134_start34094_stop51099;S61_c38108;S61_c38740;S61_c39107;S61_c40032;S61_c4621_start30719_stop38874;S61_c7374	S61_c25375		C2s_bin30
T2c_bin2	Sp91_1	95.54	2.2	120	3586044	69323	d__Bacteria	p__KSB1	c__UBA2214	o__UBA2214	f__UBA2214	g__UBA2214		S56_c39085_start772_stop44772	S56_c10733;S56_c13573		T1s_bin2
T3c_bin23	Sp91_1	86.75	0	98	3094547	60321	d__Bacteria	p__KSB1	c__UBA2214	o__UBA2214	f__UBA2214	g__UBA2214			S57_c18209;S57_c5066		T1s_bin2
S1c_bin7	Sp91_1	92.24	1.1	115	3186966	45481	d__Bacteria	p__KSB1	c__UBA2214	o__UBA2214	f__UBA2214	g__UBA2214			S58_c12289;S58_c10331		T1s_bin2
C2s_bin2	Sp91_1	95.54	0	124	3278643	41189	d__Bacteria	p__KSB1	c__UBA2214	o__UBA2214	f__UBA2214	g__UBA2214		S61_c16730;S61_c30581_start633_stop17041	S61_c16890;S61_c41271		T1s_bin2
T1s_bin2	Sp91_1	96.64	0.1	136	3227564	36971	d__Bacteria	p__KSB1	c__UBA2214	o__UBA2214	f__UBA2214	g__UBA2214			S62_c6941;S62_c16038		T1s_bin2
In_bin38	Sp91_1	91.14	0	71	3167118	72761	d__Bacteria	p__KSB1	c__UBA2214	o__UBA2214	f__UBA2214	g__UBA2214			S68_c11671;S68_c38937		T1s_bin2
C2c_bin15	Sp89_1	87.18	1.03	54	1541052	44486	d__Bacteria	p__Margulisbacteria							S53_c22551;S53_c6014		C2s_bin24
C2s_bin24	Sp89_1	89.74	0.85	92	1341260	17391	d__Bacteria	p__Margulisbacteria							S61_c40759		C2s_bin24
In_bin37	Sp90_0	86.97	4.48	91	6026542	116509	d__Bacteria	p__Myxococcota	c__Polyangia	o__Polyangiales	f__Polyangiaceae	g__MWCO01	s__MWCO01 sp002070115		S68_c22228		In_bin37
C1t_bin23	Sp280_2	92.47	2.76	84	7591547	149813	d__Bacteria	p__Myxococcota	c__Polyangia	o__Polyangiales	f__Polyangiaceae			S65_c20075_start12018_stop68388;S65_c3121;S65_c3322;S65_c3982_start307460_stop429512	S65_c25436		C1t_bin23
C2s_bin35	Sp280_1	91.18	3.28	402	7329017	26791	d__Bacteria	p__Myxococcota	c__Polyangia	o__Polyangiales	f__Polyangiaceae			S61_c11250_start57090_stop103753;S61_c13542_start4176_stop76332	S61_c41871;S61_c38212;S61_c11148		S2t_bin20
S1s_bin34	Sp280_1	81.7	4.19	940	6552852	8195	d__Bacteria	p__Myxococcota	c__Polyangia	o__Polyangiales	f__Polyangiaceae			S63_c25447;S63_c27595;S63_c3298;S63_c452	S63_c22865;S63_c1907		S2t_bin20
T1t_bin27	Sp280_1	92.47	3.71	250	7210698	48168	d__Bacteria	p__Myxococcota	c__Polyangia	o__Polyangiales	f__Polyangiaceae				S66_c20289		S2t_bin20
S2t_bin20	Sp280_1	92.47	2.74	108	7216453	119037	d__Bacteria	p__Myxococcota	c__Polyangia	o__Polyangiales	f__Polyangiaceae				S67_c7839;S67_c24984		S2t_bin20
In_bin34	Sp86_0	78.63	1.94	232	2905300	17635	d__Bacteria	p__Myxococcota	c__UBA9042	o__DTJE01	f__DTJE01	g__DUVQ01	s__DUVQ01 sp012840965				In_bin34
In_bin72	Sp37_0	72.58	1.08	276	1299291	5416	d__Bacteria	p__Omnitrophota	c__Omnitrophia	o__Omnitrophales	f__UBA2337	g__UBA1443	s__UBA1443 sp002329545				In_bin72
S1c_bin40	Sp291_1	66.77	0	111	496033	4910	d__Bacteria	p__Patescibacteria	c__Dojkabacteria	o__SC72	f__SC72	g__UBA2177	s__UBA2177 sp012511375				T1s_bin41
C2s_bin66	Sp291_1	53.21	0.31	104	392283	4263	d__Bacteria	p__Patescibacteria	c__Dojkabacteria	o__SC72	f__SC72	g__UBA2177	s__UBA2177 sp012511375				T1s_bin41
T1s_bin41	Sp291_1	72.96	0.86	74	596032	11123	d__Bacteria	p__Patescibacteria	c__Dojkabacteria	o__SC72	f__SC72	g__UBA2177	s__UBA2177 sp012511375				T1s_bin41
S1s_bin50	Sp291_1	58.7	0.16	104	408102	4345	d__Bacteria	p__Patescibacteria	c__Dojkabacteria	o__SC72	f__SC72	g__UBA2177	s__UBA2177 sp012511375				T1s_bin41
In_bin65	Sp291_1	62.46	1.72	97	582764	7686	d__Bacteria	p__Patescibacteria	c__Dojkabacteria	o__SC72	f__SC72	g__UBA2177	s__UBA2177 sp012511375				T1s_bin41
C2c_bin47	Sp244_0	74.61	2.04	94	701071	9647	d__Bacteria	p__Patescibacteria	c__Paceibacteria	o__UBA9983_A	f__UBA12445	g__UBA12445					C2c_bin47
In_bin62	Sp32_0	79.44	0	55	496423	10203	d__Bacteria	p__Patescibacteria	c__Paceibacteria	o__UBA9983_A	f__XYD1-FULL-46-19						In_bin62
C2s_bin59	Sp72_0	71.61	0	495	2618606	5767	d__Bacteria	p__Planctomycetota	c__Phycisphaerae	o__Phycisphaerales	f__UBA1924				S61_c23071		C2s_bin59
T2c_bin34	Sp71_1	93.55	3.94	203	4192948	28257	d__Bacteria	p__Planctomycetota	c__UBA8108	o__UBA8890	f__UBA8898	g__UBA8898	s__UBA8898 sp002070955				In_bin41
S1c_bin34	Sp71_1	94.09	3.76	192	4320854	32859	d__Bacteria	p__Planctomycetota	c__UBA8108	o__UBA8890	f__UBA8898	g__UBA8898	s__UBA8898 sp002070955				In_bin41
C2s_bin39	Sp71_1	93.01	3.76	269	4121738	22220	d__Bacteria	p__Planctomycetota	c__UBA8108	o__UBA8890	f__UBA8898	g__UBA8898	s__UBA8898 sp002070955				In_bin41
T1s_bin32	Sp71_1	93.01	3.76	183	4180344	35351	d__Bacteria	p__Planctomycetota	c__UBA8108	o__UBA8890	f__UBA8898	g__UBA8898	s__UBA8898 sp002070955				In_bin41
S1s_bin28	Sp71_1	88.17	3.76	371	3989430	15013	d__Bacteria	p__Planctomycetota	c__UBA8108	o__UBA8890	f__UBA8898	g__UBA8898	s__UBA8898 sp002070955				In_bin41
In_bin41	Sp71_1	94.09	3.76	107	4406324	64969	d__Bacteria	p__Planctomycetota	c__UBA8108	o__UBA8890	f__UBA8898	g__UBA8898	s__UBA8898 sp002070955				In_bin41
C1c_bin7	Sp135_1	99.43	0.74	84	2884932	53902	d__Bacteria	p__Proteobacteria	c__Alphaproteobacteria	o__Caulobacterales	f__Caulobacteraceae	g__Brevundimonas		S52_c13748_start151_stop19429			C3c_bin15
C3c_bin15	Sp135_1	99.51	0.58	63	2972144	70115	d__Bacteria	p__Proteobacteria	c__Alphaproteobacteria	o__Caulobacterales	f__Caulobacteraceae	g__Brevundimonas					C3c_bin15
T1a_bin17	Sp136_1	94.75	0.54	223	2550800	15996	d__Bacteria	p__Proteobacteria	c__Alphaproteobacteria	o__Caulobacterales	f__Caulobacteraceae	g__Brevundimonas					S2t_bin9
S2a_bin20	Sp136_1	87.85	0.43	396	2335676	6678	d__Bacteria	p__Proteobacteria	c__Alphaproteobacteria	o__Caulobacterales	f__Caulobacteraceae	g__Brevundimonas		S50_c5158			S2t_bin9
C1t_bin31	Sp136_1	97.31	1.44	233	2582828	14619	d__Bacteria	p__Proteobacteria	c__Alphaproteobacteria	o__Caulobacterales	f__Caulobacteraceae	g__Brevundimonas		S65_c1930_start972_stop21876			S2t_bin9
T1t_bin4	Sp136_1	98.7	0.87	24	2659892	181616	d__Bacteria	p__Proteobacteria	c__Alphaproteobacteria	o__Caulobacterales	f__Caulobacteraceae	g__Brevundimonas		S66_c29436_start7486_stop27043			S2t_bin9
S2t_bin9	Sp136_1	99.29	0.97	115	2653598	35296	d__Bacteria	p__Proteobacteria	c__Alphaproteobacteria	o__Caulobacterales	f__Caulobacteraceae	g__Brevundimonas		S67_c22796			S2t_bin9
T1s_bin25	Sp133_0	93.01	3.52	450	4104962	12029	d__Bacteria	p__Proteobacteria	c__Alphaproteobacteria	o__Caulobacterales	f__Caulobacteraceae	g__Phenylobacterium	s__Phenylobacterium sp018240795				T1s_bin25
T1a_bin6	Sp27_2	86.45	0.43	538	3337704	7849	d__Bacteria	p__Proteobacteria	c__Alphaproteobacteria	o__Caulobacterales	f__Hyphomonadaceae	g__Hyphomonas	s__Hyphomonas polymorpha				T2c_bin1
T2a_bin1	Sp27_2	99.68	0.57	78	4150305	99503	d__Bacteria	p__Proteobacteria	c__Alphaproteobacteria	o__Caulobacterales	f__Hyphomonadaceae	g__Hyphomonas	s__Hyphomonas polymorpha	S47_c13242_start161496_stop224022;S47_c4095_start2535_stop10886			T2c_bin1
T2c_bin1	Sp27_2	99.68	0.32	45	4133842	222594	d__Bacteria	p__Proteobacteria	c__Alphaproteobacteria	o__Caulobacterales	f__Hyphomonadaceae	g__Hyphomonas	s__Hyphomonas polymorpha	S56_c26952_start161496_stop224022;S56_c30070_start2535_stop10886			T2c_bin1
T1s_bin13	Sp27_2	94.99	2.98	271	4061051	26845	d__Bacteria	p__Proteobacteria	c__Alphaproteobacteria	o__Caulobacterales	f__Hyphomonadaceae	g__Hyphomonas	s__Hyphomonas polymorpha	S62_c3190			T2c_bin1
T1t_bin14	Sp27_2	97.48	2.9	171	4260824	52576	d__Bacteria	p__Proteobacteria	c__Alphaproteobacteria	o__Caulobacterales	f__Hyphomonadaceae	g__Hyphomonas	s__Hyphomonas polymorpha				T2c_bin1
C1a_bin2	Sp27_1	97.29	0.89	359	3488119	12489	d__Bacteria	p__Proteobacteria	c__Alphaproteobacteria	o__Caulobacterales	f__Hyphomonadaceae	g__Hyphomonas					C3c_bin2
T3a_bin1	Sp27_1	99.68	0	30	3497194	201291	d__Bacteria	p__Proteobacteria	c__Alphaproteobacteria	o__Caulobacterales	f__Hyphomonadaceae	g__Hyphomonas					C3c_bin2
S2a_bin1	Sp27_1	99.68	0	40	3649221	133212	d__Bacteria	p__Proteobacteria	c__Alphaproteobacteria	o__Caulobacterales	f__Hyphomonadaceae	g__Hyphomonas					C3c_bin2
C1c_bin15	Sp27_1	99.68	0.05	34	3653373	182678	d__Bacteria	p__Proteobacteria	c__Alphaproteobacteria	o__Caulobacterales	f__Hyphomonadaceae	g__Hyphomonas					C3c_bin2
C2c_bin4	Sp27_1	99.35	1.14	185	3621145	30219	d__Bacteria	p__Proteobacteria	c__Alphaproteobacteria	o__Caulobacterales	f__Hyphomonadaceae	g__Hyphomonas					C3c_bin2
C3c_bin2	Sp27_1	99.68	0	32	3650916	220541	d__Bacteria	p__Proteobacteria	c__Alphaproteobacteria	o__Caulobacterales	f__Hyphomonadaceae	g__Hyphomonas					C3c_bin2
T3c_bin1	Sp27_1	99.35	0.11	35	3648070	187425	d__Bacteria	p__Proteobacteria	c__Alphaproteobacteria	o__Caulobacterales	f__Hyphomonadaceae	g__Hyphomonas					C3c_bin2
S1c_bin19	Sp27_1	98.82	1.27	275	3578133	19718	d__Bacteria	p__Proteobacteria	c__Alphaproteobacteria	o__Caulobacterales	f__Hyphomonadaceae	g__Hyphomonas					C3c_bin2
C2s_bin1	Sp27_1	99.68	0	31	3652334	201291	d__Bacteria	p__Proteobacteria	c__Alphaproteobacteria	o__Caulobacterales	f__Hyphomonadaceae	g__Hyphomonas					C3c_bin2
S1s_bin1	Sp27_1	99.68	0	30	3646108	198097	d__Bacteria	p__Proteobacteria	c__Alphaproteobacteria	o__Caulobacterales	f__Hyphomonadaceae	g__Hyphomonas					C3c_bin2
C1t_bin2	Sp27_1	99.68	0.32	40	3673757	215988	d__Bacteria	p__Proteobacteria	c__Alphaproteobacteria	o__Caulobacterales	f__Hyphomonadaceae	g__Hyphomonas					C3c_bin2
S2t_bin2	Sp27_1	99.68	0.81	29	3525548	182794	d__Bacteria	p__Proteobacteria	c__Alphaproteobacteria	o__Caulobacterales	f__Hyphomonadaceae	g__Hyphomonas					C3c_bin2
T1t_bin50	Sp28_0	79.69	0.72	296	2142117	9488	d__Bacteria	p__Proteobacteria	c__Alphaproteobacteria	o__Micavibrionales	f__Micavibrionaceae	g__Micavibrio	s__Micavibrio aeruginosavorus_A	S66_c14437;S66_c24969_start11524_stop21190;S66_c2574			T1t_bin50
T1t_bin38	Sp121_0	91.75	1.49	140	7297387	83937	d__Bacteria	p__Proteobacteria	c__Alphaproteobacteria	o__Reyranellales	f__Reyranellaceae	g__Reyranella	s__Reyranella sp001897995	S66_c21718_start46075_stop66658			T1t_bin38
C3c_bin30	Sp132_0	82.13	2.08	683	3248721	5267	d__Bacteria	p__Proteobacteria	c__Alphaproteobacteria	o__Rhizobiales	f__Devosiaceae	g__Devosia_A					C3c_bin30
C1t_bin17	Sp124_1	99.08	3.37	77	5606914	113467	d__Bacteria	p__Proteobacteria	c__Alphaproteobacteria	o__Rhizobiales	f__Rhizobiaceae	g__Aquamicrobium_A	s__Aquamicrobium_A sediminum	S65_c11961;S65_c21334_start66257_stop110312			C1t_bin17
T1t_bin10	Sp124_1	91.94	5.78	75	5509327	215888	d__Bacteria	p__Proteobacteria	c__Alphaproteobacteria	o__Rhizobiales	f__Rhizobiaceae	g__Aquamicrobium_A	s__Aquamicrobium_A sediminum	S66_c21390_start196983_stop241038			C1t_bin17
S2t_bin19	Sp124_1	93.55	2.99	734	4870627	8558	d__Bacteria	p__Proteobacteria	c__Alphaproteobacteria	o__Rhizobiales	f__Rhizobiaceae	g__Aquamicrobium_A	s__Aquamicrobium_A sediminum	S67_c13321;S67_c14893;S67_c4706			C1t_bin17
S3c_bin12	Sp126_1	97.48	9.19	193	4087882	32326	d__Bacteria	p__Proteobacteria	c__Alphaproteobacteria	o__Rhizobiales	f__Rhizobiaceae	g__Aquamicrobium_A		S60_c3427_start21156_stop36030;S60_c4476_start22435_stop36823;S60_c8088_start18514_stop28165;S60_c9478_start27640_stop36914	S60_c8210	MEC7_p22	S2t_bin37
S2t_bin37	Sp126_1	87.57	3.23	606	3386221	6586	d__Bacteria	p__Proteobacteria	c__Alphaproteobacteria	o__Rhizobiales	f__Rhizobiaceae	g__Aquamicrobium_A		S67_c11535;S67_c18158_start5845_stop11476;S67_c1906;S67_c20675;S67_c23312;S67_c24330_start1342_stop14683	S67_c554	MEC7_p22	S2t_bin37
T3a_bin3	Sp127_1	98.2	0.41	62	4062306	130884	d__Bacteria	p__Proteobacteria	c__Alphaproteobacteria	o__Rhizobiales	f__Rhizobiaceae	g__Aquamicrobium_A			S48_c9161	MEC7_p46	T3a_bin3
S1a_bin4	Sp127_1	96.73	0.94	233	4036597	25312	d__Bacteria	p__Proteobacteria	c__Alphaproteobacteria	o__Rhizobiales	f__Rhizobiaceae	g__Aquamicrobium_A		S49_c5822	S49_c3230;S49_c6287		T3a_bin3
T3c_bin37	Sp127_1	97.79	4.7	114	4227896	59479	d__Bacteria	p__Proteobacteria	c__Alphaproteobacteria	o__Rhizobiales	f__Rhizobiaceae	g__Aquamicrobium_A		S57_c16313_start250262_stop281547	S57_c26501	MEC7_p46	T3a_bin3
S1c_bin14	Sp127_1	91.1	2.72	539	3751828	8749	d__Bacteria	p__Proteobacteria	c__Alphaproteobacteria	o__Rhizobiales	f__Rhizobiaceae	g__Aquamicrobium_A		S58_c12069;S58_c8626;S58_c9396	S58_c30515;S58_c15256		T3a_bin3
S3c_bin15	Sp127_1	64.3	1.85	427	2677196	6921	d__Bacteria	p__Proteobacteria	c__Alphaproteobacteria	o__Rhizobiales	f__Rhizobiaceae	g__Aquamicrobium_A		S60_c1986;S60_c4651			T3a_bin3
S1s_bin17	Sp127_1	95.95	2.76	318	4001289	18999	d__Bacteria	p__Proteobacteria	c__Alphaproteobacteria	o__Rhizobiales	f__Rhizobiaceae	g__Aquamicrobium_A		S63_c7946	S63_c9500;S63_c9269		T3a_bin3
C1c_bin32	Sp125_1	99.3	5.28	74	4677716	116620	d__Bacteria	p__Proteobacteria	c__Alphaproteobacteria	o__Rhizobiales	f__Rhizobiaceae	g__Mesorhizobium		S52_c10828_start164680_stop220001;S52_c25719_start2521_stop31313			C2s_bin41
C3c_bin9	Sp125_1	98.89	5.26	45	4672993	248433	d__Bacteria	p__Proteobacteria	c__Alphaproteobacteria	o__Rhizobiales	f__Rhizobiaceae	g__Mesorhizobium		S54_c21557_start158877_stop214198;S54_c2530_start2521_stop31313			C2s_bin41
C2s_bin41	Sp125_1	91.48	2.97	643	4108058	7712	d__Bacteria	p__Proteobacteria	c__Alphaproteobacteria	o__Rhizobiales	f__Rhizobiaceae	g__Mesorhizobium		S61_c12411;S61_c15486_start2_stop6491;S61_c21425;S61_c5059			C2s_bin41
C1c_bin41	Sp129_0	86.15	2.71	886	5445720	7574	d__Bacteria	p__Proteobacteria	c__Alphaproteobacteria	o__Rhizobiales	f__Rhizobiaceae	g__Mesorhizobium_E		S52_c15484;S52_c28262;S52_c8653	S52_c20088		C1c_bin41
T1t_bin37	Sp128_0	93.67	2.9	70	5025204	93829	d__Bacteria	p__Proteobacteria	c__Alphaproteobacteria	o__Rhizobiales	f__Rhizobiaceae	g__Mesorhizobium_E		S66_c27933_start79682_stop93379	S66_c14454;S66_c16933;S66_c17586		T1t_bin37
T1t_bin35	Sp122_1	92.48	1.21	90	6130576	107507	d__Bacteria	p__Proteobacteria	c__Alphaproteobacteria	o__Rhizobiales	f__Rhizobiaceae	g__Shinella	s__Shinella granuli	S66_c1256_start50652_stop80648;S66_c19867_start46042_stop77243;S66_c19867_start415_stop21792;S66_c28898;S66_c31191_start2_stop7342;S66_c33977_start148117_stop161606;S66_c36148_start3785_stop22301;S66_c36936_start41130_stop48983	S66_c29005		T1t_bin35
S2t_bin43	Sp122_1	88.7	1.43	438	4774836	16480	d__Bacteria	p__Proteobacteria	c__Alphaproteobacteria	o__Rhizobiales	f__Rhizobiaceae	g__Shinella	s__Shinella granuli	S67_c25300_start476_stop15556			T1t_bin35
C1c_bin28	Sp123_0	94.36	1.93	67	4848507	121257	d__Bacteria	p__Proteobacteria	c__Alphaproteobacteria	o__Rhizobiales	f__Stappiaceae	g__Stappia	s__Stappia sp900185725		S52_c22283		C1c_bin28
C1t_bin15	Sp130_0	92.03	1.76	414	3332300	10637	d__Bacteria	p__Proteobacteria	c__Alphaproteobacteria	o__Rhizobiales	f__Xanthobacteraceae	g__Ga0077548		S65_c13604;S65_c14655			C1t_bin15
C1c_bin34	Sp120_1	86.92	1.8	567	3750369	8139	d__Bacteria	p__Proteobacteria	c__Alphaproteobacteria	o__Rhizobiales	f__Xanthobacteraceae	g__P52-10		S52_c12149_start211_stop12122;S52_c6366_start2_stop30997			C1t_bin26
C1t_bin26	Sp120_1	88.82	0.95	469	3850945	10723	d__Bacteria	p__Proteobacteria	c__Alphaproteobacteria	o__Rhizobiales	f__Xanthobacteraceae	g__P52-10		S65_c16479;S65_c22487;S65_c4584;S65_c6128;S65_c656;S65_c7278;S65_c9069_start4225_stop9825			C1t_bin26
T1t_bin3	Sp134_0	98.79	1.82	96	2964626	44866	d__Bacteria	p__Proteobacteria	c__Alphaproteobacteria	o__Rhodobacterales	f__Rhodobacteraceae	g__Paracoccus		S66_c22412_start3442_stop26635;S66_c28727_start835_stop47032;S66_c2914_start228_stop19598;S66_c33477_start31703_stop59058;S66_c4468	S66_c15911;S66_c17086		T1t_bin3
T1t_bin43	Sp131_1	88.5	5.06	667	4567893	8477	d__Bacteria	p__Proteobacteria	c__Alphaproteobacteria	o__Rhodobacterales	f__Rhodobacteraceae	g__Pararhodobacter		S66_c12918;S66_c13948;S66_c14661;S66_c24493;S66_c25715;S66_c30441_start8621_stop44720;S66_c30619;S66_c4277			S2t_bin10
S2t_bin10	Sp131_1	97.6	1.41	122	4517905	66210	d__Bacteria	p__Proteobacteria	c__Alphaproteobacteria	o__Rhodobacterales	f__Rhodobacteraceae	g__Pararhodobacter					S2t_bin10
T1t_bin22	Sp119_1	95.66	0.14	512	4690810	12203	d__Bacteria	p__Proteobacteria	c__Alphaproteobacteria	o__SHVR01	f__SHVR01			S66_c14942;S66_c17540;S66_c33437	S66_c12504		T1t_bin22
S2t_bin40	Sp119_1	69.88	1.97	880	3761236	4615	d__Bacteria	p__Proteobacteria	c__Alphaproteobacteria	o__SHVR01	f__SHVR01			S67_c13612;S67_c22763;S67_c4433	S67_c13628		T1t_bin22
T1t_bin46	Sp48_0	85.93	3.46	603	3358475	6473	d__Bacteria	p__Proteobacteria	c__Alphaproteobacteria	o__Sphingomonadales	f__Sphingomonadaceae	g__Sphingopyxis		S66_c11404;S66_c21206;S66_c22410;S66_c36479;S66_c5189			T1t_bin46
T1a_bin18	Sp118_1	83.65	1.54	748	3846672	6027	d__Bacteria	p__Proteobacteria	c__Alphaproteobacteria	o__Sphingomonadales	f__Sphingomonadaceae	g__Sphingosinicella	s__Sphingosinicella sp016793845				C2s_bin4
C1c_bin6	Sp118_1	98.48	0.43	134	4586233	54361	d__Bacteria	p__Proteobacteria	c__Alphaproteobacteria	o__Sphingomonadales	f__Sphingomonadaceae	g__Sphingosinicella	s__Sphingosinicella sp016793845	S52_c17651_start1367_stop21663			C2s_bin4
C2c_bin59	Sp118_1	50.14	1.08	607	2807647	4773	d__Bacteria	p__Proteobacteria	c__Alphaproteobacteria	o__Sphingomonadales	f__Sphingomonadaceae	g__Sphingosinicella	s__Sphingosinicella sp016793845				C2s_bin4
C3c_bin8	Sp118_1	98.91	0.43	30	4105641	303263	d__Bacteria	p__Proteobacteria	c__Alphaproteobacteria	o__Sphingomonadales	f__Sphingomonadaceae	g__Sphingosinicella	s__Sphingosinicella sp016793845	S54_c5331_start261155_stop279914			C2s_bin4
T2c_bin8	Sp118_1	98.48	1.52	218	4620777	34127	d__Bacteria	p__Proteobacteria	c__Alphaproteobacteria	o__Sphingomonadales	f__Sphingomonadaceae	g__Sphingosinicella	s__Sphingosinicella sp016793845	S56_c23676_start22436_stop41195;S56_c2503			C2s_bin4
C2s_bin4	Sp118_1	98.91	0.43	29	4242608	444301	d__Bacteria	p__Proteobacteria	c__Alphaproteobacteria	o__Sphingomonadales	f__Sphingomonadaceae	g__Sphingosinicella	s__Sphingosinicella sp016793845	S61_c29870_start320919_stop339678			C2s_bin4
T1s_bin35	Sp118_1	86.74	0.43	41	3906700	173635	d__Bacteria	p__Proteobacteria	c__Alphaproteobacteria	o__Sphingomonadales	f__Sphingomonadaceae	g__Sphingosinicella	s__Sphingosinicella sp016793845	S62_c23469_start202368_stop221127			C2s_bin4
C1t_bin8	Sp118_1	92.39	3.03	176	3795781	34996	d__Bacteria	p__Proteobacteria	c__Alphaproteobacteria	o__Sphingomonadales	f__Sphingomonadaceae	g__Sphingosinicella	s__Sphingosinicella sp016793845	S65_c16618;S65_c26119_start2_stop5753;S65_c8455			C2s_bin4
T1t_bin16	Sp118_1	97.61	1.62	32	3952422	212013	d__Bacteria	p__Proteobacteria	c__Alphaproteobacteria	o__Sphingomonadales	f__Sphingomonadaceae	g__Sphingosinicella	s__Sphingosinicella sp016793845	S66_c35599_start202438_stop221197			C2s_bin4
S2t_bin6	Sp118_1	98.48	0.58	35	4130928	211604	d__Bacteria	p__Proteobacteria	c__Alphaproteobacteria	o__Sphingomonadales	f__Sphingomonadaceae	g__Sphingosinicella	s__Sphingosinicella sp016793845	S67_c19221_start20325_stop39084			C2s_bin4
S2t_bin30	Sp29_0	85.48	0.42	235	2036067	10737	d__Bacteria	p__Proteobacteria	c__Alphaproteobacteria	o__UBA9655	f__UBA9655	g__UBA9655		S67_c11527			S2t_bin30
T1t_bin7	Sp22_1	95.35	1.36	199	2561506	17882	d__Bacteria	p__Proteobacteria	c__Gammaproteobacteria	o__Berkiellales	f__Berkiellaceae	g__Berkiella_A					T1t_bin7
S2t_bin32	Sp22_1	66.46	1	481	1822152	4031	d__Bacteria	p__Proteobacteria	c__Gammaproteobacteria	o__Berkiellales	f__Berkiellaceae	g__Berkiella_A			S67_c18967		T1t_bin7
C2s_bin72	Sp155_0	87.7	1.36	125	3194614	38958	d__Bacteria	p__Proteobacteria	c__Gammaproteobacteria	o__Burkholderiales	f__Burkholderiaceae	g__Giesbergeria	s__Giesbergeria sp010020825				C2s_bin72
C1t_bin6	Sp151_1	97.55	4.06	256	4936118	31486	d__Bacteria	p__Proteobacteria	c__Gammaproteobacteria	o__Burkholderiales	f__Burkholderiaceae	g__Hydrogenophaga	s__Hydrogenophaga borbori	S65_c21651_start3948_stop16200;S65_c22794_start24271_stop31980			C1t_bin6
T1t_bin44	Sp151_1	82.54	6.86	489	3963638	9923	d__Bacteria	p__Proteobacteria	c__Gammaproteobacteria	o__Burkholderiales	f__Burkholderiaceae	g__Hydrogenophaga	s__Hydrogenophaga borbori				C1t_bin6
C1t_bin4	Sp152_0	97.18	1.84	219	4562239	32860	d__Bacteria	p__Proteobacteria	c__Gammaproteobacteria	o__Burkholderiales	f__Burkholderiaceae	g__Hydrogenophaga	s__Hydrogenophaga pseudoflava	S65_c22020_start43709_stop58424;S65_c24392_start2000_stop11302;S65_c25647;S65_c3736_start2317_stop41348;S65_c4060;S65_c6103_start45838_stop65450	S65_c4808		C1t_bin4
C1a_bin7	Sp150_1	98.85	1.03	198	3636053	28097	d__Bacteria	p__Proteobacteria	c__Gammaproteobacteria	o__Burkholderiales	f__Burkholderiaceae	g__Hydrogenophaga					C1a_bin7
C1c_bin48	Sp150_1	94.93	1.23	279	3553739	18967	d__Bacteria	p__Proteobacteria	c__Gammaproteobacteria	o__Burkholderiales	f__Burkholderiaceae	g__Hydrogenophaga					C1a_bin7
C2s_bin31	Sp154_0	95.58	1.66	306	3126372	14418	d__Bacteria	p__Proteobacteria	c__Gammaproteobacteria	o__Burkholderiales	f__Burkholderiaceae	g__Hydrogenophaga		S61_c22664			C2s_bin31
T1t_bin45	Sp153_0	97.23	6.22	151	5193164	61133	d__Bacteria	p__Proteobacteria	c__Gammaproteobacteria	o__Burkholderiales	f__Burkholderiaceae	g__Hydrogenophaga		S66_c14493_start19907_stop28549;S66_c15730_start28374_stop56625;S66_c22215_start11923_stop49154;S66_c7218_start15662_stop23006;S66_c7253_start95_stop10903			T1t_bin45
T1t_bin53	Sp150_2	75.91	4.72	557	2694567	5562	d__Bacteria	p__Proteobacteria	c__Gammaproteobacteria	o__Burkholderiales	f__Burkholderiaceae	g__Hydrogenophaga					T1t_bin53
T1t_bin49	Sp156_0	82.79	1.61	681	6472102	11861	d__Bacteria	p__Proteobacteria	c__Gammaproteobacteria	o__Burkholderiales	f__Burkholderiaceae	g__Pseudorhodoferax		S66_c19840_start9882_stop16237;S66_c22890;S66_c30048;S66_c8600	S66_c29629		T1t_bin49
T3c_bin6	Sp160_0	100	0.64	156	3716117	46152	d__Bacteria	p__Proteobacteria	c__Gammaproteobacteria	o__Burkholderiales	f__Burkholderiaceae	g__Verticiella		S57_c12112;S57_c18097;S57_c26901;S57_c7381	S57_c12448		T3c_bin6
C1t_bin16	Sp173_1	99.03	0.62	109	2537459	38152	d__Bacteria	p__Proteobacteria	c__Gammaproteobacteria	o__Burkholderiales	f__Nitrosomonadaceae	g__Nitrosomonas	s__Nitrosomonas europaea		S65_c3268		C1t_bin16
T1t_bin24	Sp173_1	97.21	1.81	249	2364502	15911	d__Bacteria	p__Proteobacteria	c__Gammaproteobacteria	o__Burkholderiales	f__Nitrosomonadaceae	g__Nitrosomonas	s__Nitrosomonas europaea		S66_c23094;S66_c14941		C1t_bin16
S2t_bin14	Sp173_1	99.34	1.09	160	2587289	29138	d__Bacteria	p__Proteobacteria	c__Gammaproteobacteria	o__Burkholderiales	f__Nitrosomonadaceae	g__Nitrosomonas	s__Nitrosomonas europaea		S67_c23815;S67_c13680		C1t_bin16
C2c_bin46	Sp158_1	92.77	3.16	581	4376043	10225	d__Bacteria	p__Proteobacteria	c__Gammaproteobacteria	o__Burkholderiales	f__Rhodocyclaceae	g__Azoarcus_C	s__Azoarcus_C communis		S53_c30604		S1s_bin41
T3c_bin16	Sp158_1	97.3	3.16	242	4858374	38681	d__Bacteria	p__Proteobacteria	c__Gammaproteobacteria	o__Burkholderiales	f__Rhodocyclaceae	g__Azoarcus_C	s__Azoarcus_C communis	S57_c23671_start1248_stop27936;S57_c6081	S57_c25206;S57_c3410		S1s_bin41
C2s_bin14	Sp158_1	99.38	3.47	240	4765883	40263	d__Bacteria	p__Proteobacteria	c__Gammaproteobacteria	o__Burkholderiales	f__Rhodocyclaceae	g__Azoarcus_C	s__Azoarcus_C communis	S61_c34338_start234_stop10665			S1s_bin41
T1s_bin8	Sp158_1	98.55	3.97	114	5011355	102926	d__Bacteria	p__Proteobacteria	c__Gammaproteobacteria	o__Burkholderiales	f__Rhodocyclaceae	g__Azoarcus_C	s__Azoarcus_C communis	S62_c3910_start26050_stop61323;S62_c8807_start88777_stop105168	S62_c5897		S1s_bin41
S1s_bin41	Sp158_1	95.23	0.03	122	5030935	75835	d__Bacteria	p__Proteobacteria	c__Gammaproteobacteria	o__Burkholderiales	f__Rhodocyclaceae	g__Azoarcus_C	s__Azoarcus_C communis	S63_c22903_start2_stop11846;S63_c7680	S63_c30285	MEC7_p22	S1s_bin41
C1t_bin10	Sp158_1	98.82	5.01	99	4945964	114835	d__Bacteria	p__Proteobacteria	c__Gammaproteobacteria	o__Burkholderiales	f__Rhodocyclaceae	g__Azoarcus_C	s__Azoarcus_C communis		S65_c13649		S1s_bin41
T1t_bin32	Sp158_1	98.88	4.72	116	4946871	108998	d__Bacteria	p__Proteobacteria	c__Gammaproteobacteria	o__Burkholderiales	f__Rhodocyclaceae	g__Azoarcus_C	s__Azoarcus_C communis	S66_c20461_start26050_stop61323;S66_c21810_start88778_stop105167;S66_c8882_start128006_stop137354	S66_c10503;S66_c24405	MEC7_p22	S1s_bin41
S2t_bin17	Sp158_1	89.04	3.52	398	4741198	19241	d__Bacteria	p__Proteobacteria	c__Gammaproteobacteria	o__Burkholderiales	f__Rhodocyclaceae	g__Azoarcus_C	s__Azoarcus_C communis	S67_c4986_start20377_stop55650;S67_c6861	S67_c21243		S1s_bin41
C3a_bin9	Sp162_1	91.98	2.67	342	2550509	10322	d__Bacteria	p__Proteobacteria	c__Gammaproteobacteria	o__Burkholderiales	f__Rhodocyclaceae	g__Azonexus	s__Azonexus sp012839675	S45_c3861			S2a_bin12
T1a_bin23	Sp162_1	86	3.08	371	2253933	7253	d__Bacteria	p__Proteobacteria	c__Gammaproteobacteria	o__Burkholderiales	f__Rhodocyclaceae	g__Azonexus	s__Azonexus sp012839675				S2a_bin12
S2a_bin12	Sp162_1	97.71	0.9	129	2743466	37749	d__Bacteria	p__Proteobacteria	c__Gammaproteobacteria	o__Burkholderiales	f__Rhodocyclaceae	g__Azonexus	s__Azonexus sp012839675				S2a_bin12
S1c_bin56	Sp162_1	67.36	0.71	314	1653092	5694	d__Bacteria	p__Proteobacteria	c__Gammaproteobacteria	o__Burkholderiales	f__Rhodocyclaceae	g__Azonexus	s__Azonexus sp012839675				S2a_bin12
C2s_bin52	Sp162_1	83.59	1.03	424	2168302	5901	d__Bacteria	p__Proteobacteria	c__Gammaproteobacteria	o__Burkholderiales	f__Rhodocyclaceae	g__Azonexus	s__Azonexus sp012839675				S2a_bin12
T1s_bin18	Sp162_1	80.98	4.92	338	2444314	8772	d__Bacteria	p__Proteobacteria	c__Gammaproteobacteria	o__Burkholderiales	f__Rhodocyclaceae	g__Azonexus	s__Azonexus sp012839675	S62_c1913;S62_c2438_start13575_stop23246;S62_c25076;S62_c28937_start894_stop9143;S62_c4286;S62_c6707_start666_stop18827			S2a_bin12
C2c_bin22	Sp161_1	97.39	4.44	61	3169099	77749	d__Bacteria	p__Proteobacteria	c__Gammaproteobacteria	o__Burkholderiales	f__Rhodocyclaceae	g__Azonexus	s__Azonexus sp900549295	S53_c1102_start24590_stop32809;S53_c18134_start2289_stop42796	S53_c17238		C2s_bin45
C2s_bin45	Sp161_1	96.78	1.1	75	3082193	64850	d__Bacteria	p__Proteobacteria	c__Gammaproteobacteria	o__Burkholderiales	f__Rhodocyclaceae	g__Azonexus	s__Azonexus sp900549295	S61_c370_start31507_stop79692	S61_c20570		C2s_bin45
C2s_bin15	Sp172_0	96.94	0.77	215	4101861	28194	d__Bacteria	p__Proteobacteria	c__Gammaproteobacteria	o__Burkholderiales	f__Rhodocyclaceae	g__Azovibrio	s__Azovibrio restrictus	S61_c11988;S61_c1492;S61_c3547;S61_c38231;S61_c8615_start14501_stop24946	S61_c36438;S61_c10760;S61_c24316		C2s_bin15
C2s_bin50	Sp164_1	97.48	0.5	51	3607864	122674	d__Bacteria	p__Proteobacteria	c__Gammaproteobacteria	o__Burkholderiales	f__Rhodocyclaceae	g__JADJEF01		S61_c2317_start63652_stop106098;S61_c29786	S61_c29659		C2s_bin50
S1s_bin51	Sp164_1	73.74	1.92	558	2544780	4980	d__Bacteria	p__Proteobacteria	c__Gammaproteobacteria	o__Burkholderiales	f__Rhodocyclaceae	g__JADJEF01			S63_c21085		C2s_bin50
T2a_bin9	Sp163_1	89.77	3.56	463	2758790	7299	d__Bacteria	p__Proteobacteria	c__Gammaproteobacteria	o__Burkholderiales	f__Rhodocyclaceae	g__Sulfurisoma					T2a_bin9
T3a_bin27	Sp163_1	67.9	1.95	499	1927487	4041	d__Bacteria	p__Proteobacteria	c__Gammaproteobacteria	o__Burkholderiales	f__Rhodocyclaceae	g__Sulfurisoma					T2a_bin9
In_bin48	Sp171_2	90.05	2.39	440	3443123	9955	d__Bacteria	p__Proteobacteria	c__Gammaproteobacteria	o__Burkholderiales	f__Rhodocyclaceae	g__Thauera	s__Thauera aminoaromatica		S68_c28117		In_bin48
C2c_bin35	Sp170_1	96.87	4.93	264	4148199	24816	d__Bacteria	p__Proteobacteria	c__Gammaproteobacteria	o__Burkholderiales	f__Rhodocyclaceae	g__Thauera	s__Thauera sp000310145	S53_c11871;S53_c16708_start19984_stop36170;S53_c31640	S53_c4140;S53_c21295	MEC8_p105	T2c_bin18
T2c_bin18	Sp170_1	96.13	1.19	243	4067817	30547	d__Bacteria	p__Proteobacteria	c__Gammaproteobacteria	o__Burkholderiales	f__Rhodocyclaceae	g__Thauera	s__Thauera sp000310145	S56_c13457_start1507_stop14653;S56_c29495_start32142_stop48280;S56_c33721;S56_c3721_start2_stop9510;S56_c6013;S56_c6865	S56_c7695;S56_c8290;S56_c29341	MEC5_p26;MEC8_p105	T2c_bin18
T3c_bin11	Sp170_1	97.27	2.66	95	4041644	75947	d__Bacteria	p__Proteobacteria	c__Gammaproteobacteria	o__Burkholderiales	f__Rhodocyclaceae	g__Thauera	s__Thauera sp000310145	S57_c17894;S57_c22975;S57_c25392_start14985_stop31171;S57_c5423_start134_stop9957	S57_c27077;S57_c19544;S57_c17164	MEC8_p105;MEC5_p79	T2c_bin18
S1c_bin32	Sp170_1	98.04	3.99	166	3781611	41446	d__Bacteria	p__Proteobacteria	c__Gammaproteobacteria	o__Burkholderiales	f__Rhodocyclaceae	g__Thauera	s__Thauera sp000310145	S58_c11941_start92160_stop108347;S58_c15299	S58_c19510;S58_c8004		T2c_bin18
C2s_bin69	Sp170_1	83.01	2.42	442	3711130	11235	d__Bacteria	p__Proteobacteria	c__Gammaproteobacteria	o__Burkholderiales	f__Rhodocyclaceae	g__Thauera	s__Thauera sp000310145	S61_c12447_start9458_stop19771;S61_c18604;S61_c25640;S61_c43205	S61_c22022;S61_c19953;S61_c20246;S61_c37514		T2c_bin18
T1s_bin29	Sp170_1	97.27	6.54	106	4208332	70254	d__Bacteria	p__Proteobacteria	c__Gammaproteobacteria	o__Burkholderiales	f__Rhodocyclaceae	g__Thauera	s__Thauera sp000310145	S62_c11374_start52107_stop62420;S62_c18474;S62_c21995;S62_c5317_start34212_stop50398;S62_c676_start1506_stop32791	S62_c31959;S62_c23764;S62_c2693		T2c_bin18
S1s_bin31	Sp170_1	95.49	3.37	192	4113646	43034	d__Bacteria	p__Proteobacteria	c__Gammaproteobacteria	o__Burkholderiales	f__Rhodocyclaceae	g__Thauera	s__Thauera sp000310145	S63_c14236;S63_c18956;S63_c26499;S63_c4989	S63_c24833;S63_c28176;S63_c8091;S63_c32803		T2c_bin18
C1t_bin24	Sp170_1	95.19	4.03	72	4131948	111354	d__Bacteria	p__Proteobacteria	c__Gammaproteobacteria	o__Burkholderiales	f__Rhodocyclaceae	g__Thauera	s__Thauera sp000310145	S65_c11211;S65_c12208;S65_c13494_start53171_stop63484;S65_c1901;S65_c20873;S65_c2175;S65_c24959_start93429_stop102623;S65_c5824_start34633_stop50819	S65_c20161;S65_c24353;S65_c15439	MEC8_p105;MEC7_p83;MEC5_p79	T2c_bin18
T1t_bin40	Sp170_1	95.19	3.46	119	4158341	60871	d__Bacteria	p__Proteobacteria	c__Gammaproteobacteria	o__Burkholderiales	f__Rhodocyclaceae	g__Thauera	s__Thauera sp000310145	S66_c13751_start34222_stop50408;S66_c17505_start139_stop9962;S66_c18237;S66_c20871_start1132_stop7891;S66_c22112;S66_c22170;S66_c26019	S66_c27740;S66_c22750	MEC7_p83;MEC5_p79	T2c_bin18
S2t_bin15	Sp170_1	98.99	3.93	155	4234761	47260	d__Bacteria	p__Proteobacteria	c__Gammaproteobacteria	o__Burkholderiales	f__Rhodocyclaceae	g__Thauera	s__Thauera sp000310145	S67_c10789_start3_stop11029;S67_c15538;S67_c2247;S67_c23761_start58608_stop68921;S67_c2971;S67_c4507_start85376_stop101562;S67_c9422	S67_c10789;S67_c19950	MEC8_p105;MEC5_p79	T2c_bin18
C2c_bin54	Sp171_1	84.78	2.29	516	3457146	8540	d__Bacteria	p__Proteobacteria	c__Gammaproteobacteria	o__Burkholderiales	f__Rhodocyclaceae	g__Thauera	s__Thauera sp016790365		S53_c9592	MEC5_p79	C2c_bin54
C2s_bin67	Sp171_1	90.94	8.23	394	3900406	14234	d__Bacteria	p__Proteobacteria	c__Gammaproteobacteria	o__Burkholderiales	f__Rhodocyclaceae	g__Thauera	s__Thauera sp016790365				C2c_bin54
C2a_bin16	Sp168_1	72.91	1.55	632	2502156	4346	d__Bacteria	p__Proteobacteria	c__Gammaproteobacteria	o__Burkholderiales	f__Rhodocyclaceae	g__Thauera	s__Thauera terpenica		S44_c4321		C3c_bin6
C1c_bin16	Sp168_1	92.45	2.34	473	3364099	9696	d__Bacteria	p__Proteobacteria	c__Gammaproteobacteria	o__Burkholderiales	f__Rhodocyclaceae	g__Thauera	s__Thauera terpenica				C3c_bin6
C2c_bin31	Sp168_1	98.44	10	572	5132630	15661	d__Bacteria	p__Proteobacteria	c__Gammaproteobacteria	o__Burkholderiales	f__Rhodocyclaceae	g__Thauera	s__Thauera terpenica		S53_c3540;S53_c9836	MEC3_p49	C3c_bin6
C3c_bin6	Sp168_1	96.85	2.41	371	3824201	18027	d__Bacteria	p__Proteobacteria	c__Gammaproteobacteria	o__Burkholderiales	f__Rhodocyclaceae	g__Thauera	s__Thauera terpenica				C3c_bin6
T2c_bin29	Sp168_1	91.33	4.52	530	3247723	7333	d__Bacteria	p__Proteobacteria	c__Gammaproteobacteria	o__Burkholderiales	f__Rhodocyclaceae	g__Thauera	s__Thauera terpenica		S56_c15238	MEC5_p79	C3c_bin6
S1c_bin36	Sp168_1	93.65	3.43	353	3544469	17335	d__Bacteria	p__Proteobacteria	c__Gammaproteobacteria	o__Burkholderiales	f__Rhodocyclaceae	g__Thauera	s__Thauera terpenica		S58_c7583		C3c_bin6
C2s_bin12	Sp168_1	93.34	8.49	269	3643433	21037	d__Bacteria	p__Proteobacteria	c__Gammaproteobacteria	o__Burkholderiales	f__Rhodocyclaceae	g__Thauera	s__Thauera terpenica	S61_c12022_start3_stop16965;S61_c1547_start7962_stop14509;S61_c22406	S61_c8843	MEC5_p79	C3c_bin6
T1s_bin11	Sp168_1	94.89	4.11	399	4185141	18368	d__Bacteria	p__Proteobacteria	c__Gammaproteobacteria	o__Burkholderiales	f__Rhodocyclaceae	g__Thauera	s__Thauera terpenica	S62_c18387;S62_c2363;S62_c30269_start3_stop8421	S62_c8867;S62_c4184	MEC5_p79;MEC5_p79	C3c_bin6
T1t_bin11	Sp168_1	95.65	7.63	436	4398010	17056	d__Bacteria	p__Proteobacteria	c__Gammaproteobacteria	o__Burkholderiales	f__Rhodocyclaceae	g__Thauera	s__Thauera terpenica	S66_c9979	S66_c18752;S66_c4333	MEC5_p79;MEC5_p79	C3c_bin6
S2t_bin5	Sp168_1	96.52	4.72	316	3760673	20455	d__Bacteria	p__Proteobacteria	c__Gammaproteobacteria	o__Burkholderiales	f__Rhodocyclaceae	g__Thauera	s__Thauera terpenica		S67_c7038;S67_c8305	MEC5_p79;MEC5_p79	C3c_bin6
C1c_bin39	Sp167_0	91.68	1.3	92	3431583	60282	d__Bacteria	p__Proteobacteria	c__Gammaproteobacteria	o__Burkholderiales	f__Rhodocyclaceae	g__UBA2250		S52_c18571_start25420_stop35409	S52_c30307		C1c_bin39
C2a_bin10	Sp166_1	85.43	2.62	329	2350733	8834	d__Bacteria	p__Proteobacteria	c__Gammaproteobacteria	o__Burkholderiales	f__Rhodocyclaceae	g__UBA2250					C2s_bin6
S1a_bin12	Sp166_1	94.69	3	196	2591281	18296	d__Bacteria	p__Proteobacteria	c__Gammaproteobacteria	o__Burkholderiales	f__Rhodocyclaceae	g__UBA2250		S49_c7841_start371_stop18486			C2s_bin6
C2c_bin24	Sp166_1	92.25	2.67	162	2565456	24765	d__Bacteria	p__Proteobacteria	c__Gammaproteobacteria	o__Burkholderiales	f__Rhodocyclaceae	g__UBA2250		S53_c19001_start15289_stop31279			C2s_bin6
S1c_bin50	Sp166_1	72.62	1.3	426	1960718	5398	d__Bacteria	p__Proteobacteria	c__Gammaproteobacteria	o__Burkholderiales	f__Rhodocyclaceae	g__UBA2250					C2s_bin6
C2s_bin6	Sp166_1	95.68	2.94	37	2661240	163916	d__Bacteria	p__Proteobacteria	c__Gammaproteobacteria	o__Burkholderiales	f__Rhodocyclaceae	g__UBA2250		S61_c21854_start23294_stop36876			C2s_bin6
S1s_bin7	Sp166_1	96.1	4.08	40	2726289	98161	d__Bacteria	p__Proteobacteria	c__Gammaproteobacteria	o__Burkholderiales	f__Rhodocyclaceae	g__UBA2250		S63_c7294_start21810_stop38769			C2s_bin6
C2a_bin1	Sp165_1	96.68	1.57	28	2860587	186752	d__Bacteria	p__Proteobacteria	c__Gammaproteobacteria	o__Burkholderiales	f__Rhodocyclaceae	g__UBA2250		S44_c2474_start42143_stop68687	S44_c4260;S44_c6797		T2a_bin6
T1a_bin3	Sp165_1	96.68	0.81	47	2933517	99616	d__Bacteria	p__Proteobacteria	c__Gammaproteobacteria	o__Burkholderiales	f__Rhodocyclaceae	g__UBA2250		S46_c12464_start60137_stop83207;S46_c12695_start54038_stop93331;S46_c8503_start8922_stop20935			T2a_bin6
T2a_bin6	Sp165_1	96.4	0.53	84	2928255	65683	d__Bacteria	p__Proteobacteria	c__Gammaproteobacteria	o__Burkholderiales	f__Rhodocyclaceae	g__UBA2250		S47_c10748_start44072_stop69900;S47_c10886_start5246_stop16996;S47_c11313_start1_stop31565;S47_c13984_start10168_stop35166;S47_c9905_start410_stop9690	S47_c1410		T2a_bin6
C1c_bin46	Sp148_1	74.45	2.47	504	2089861	4446	d__Bacteria	p__Proteobacteria	c__Gammaproteobacteria	o__Burkholderiales	f__Rhodocyclaceae						T1s_bin6
T1s_bin6	Sp148_1	96.05	0.87	117	2777527	38116	d__Bacteria	p__Proteobacteria	c__Gammaproteobacteria	o__Burkholderiales	f__Rhodocyclaceae						T1s_bin6
S1s_bin14	Sp148_1	90.66	1.69	314	2690822	12130	d__Bacteria	p__Proteobacteria	c__Gammaproteobacteria	o__Burkholderiales	f__Rhodocyclaceae						T1s_bin6
T2c_bin5	Sp157_0	97.84	1.49	180	3482737	30438	d__Bacteria	p__Proteobacteria	c__Gammaproteobacteria	o__Burkholderiales	f__Thiobacillaceae	g__PFJX01					T2c_bin5
S3c_bin11	Sp175_0	89.17	3.35	428	2770435	8575	d__Bacteria	p__Proteobacteria	c__Gammaproteobacteria	o__Burkholderiales	f__Thiobacillaceae	g__Thiobacillus	s__Thiobacillus sp001899775		S60_c2898	MEC4_p103	S3c_bin11
T1a_bin27	Sp174_1	71.59	4.09	482	2201034	4895	d__Bacteria	p__Proteobacteria	c__Gammaproteobacteria	o__Burkholderiales	f__Thiobacillaceae	g__Thiobacillus			S46_c11222		S2a_bin13
S2a_bin13	Sp174_1	73.64	1.33	473	2023431	4694	d__Bacteria	p__Proteobacteria	c__Gammaproteobacteria	o__Burkholderiales	f__Thiobacillaceae	g__Thiobacillus					S2a_bin13
C1c_bin49	Sp287_1	73.81	1.17	590	2503924	4548	d__Bacteria	p__Proteobacteria	c__Gammaproteobacteria	o__Methylococcales	f__Methylomonadaceae	g__Methylomonas					S1s_bin49
S1s_bin49	Sp287_1	92.98	1.15	605	3316548	6981	d__Bacteria	p__Proteobacteria	c__Gammaproteobacteria	o__Methylococcales	f__Methylomonadaceae	g__Methylomonas		S63_c16865_start2_stop7401;S63_c25093_start4973_stop10552	S63_c21730;S63_c25818		S1s_bin49
C1c_bin1	Sp141_1	99.86	0.14	44	4433914	183472	d__Bacteria	p__Proteobacteria	c__Gammaproteobacteria	o__Pseudomonadales	f__Pseudomonadaceae	g__Pseudomonas_A	s__Pseudomonas_A stutzeri	S52_c11878_start13914_stop21621;S52_c14649_start7373_stop19731			C1c_bin1
C3c_bin24	Sp141_1	98.71	2.53	165	4490451	49891	d__Bacteria	p__Proteobacteria	c__Gammaproteobacteria	o__Pseudomonadales	f__Pseudomonadaceae	g__Pseudomonas_A	s__Pseudomonas_A stutzeri	S54_c10909_start3164_stop37403;S54_c3831_start2_stop9124			C1c_bin1
T2c_bin45	Sp141_1	99.78	1.39	72	4470944	125626	d__Bacteria	p__Proteobacteria	c__Gammaproteobacteria	o__Pseudomonadales	f__Pseudomonadaceae	g__Pseudomonas_A	s__Pseudomonas_A stutzeri	S56_c19103_start4674_stop17591;S56_c41975_start63425_stop74307			C1c_bin1
T1t_bin28	Sp141_1	98.58	0.55	17	4382771	410330	d__Bacteria	p__Proteobacteria	c__Gammaproteobacteria	o__Pseudomonadales	f__Pseudomonadaceae	g__Pseudomonas_A	s__Pseudomonas_A stutzeri				C1c_bin1
T3c_bin5	Sp142_0	99.74	0.72	160	4517614	48042	d__Bacteria	p__Proteobacteria	c__Gammaproteobacteria	o__Pseudomonadales	f__Pseudomonadaceae	g__Pseudomonas_A	s__Pseudomonas_A stutzeri_AC	S57_c13977_start1_stop8148;S57_c30234_start35487_stop50688			T3c_bin5
T3c_bin14	Sp143_0	98.41	2.34	142	4217282	61141	d__Bacteria	p__Proteobacteria	c__Gammaproteobacteria	o__Pseudomonadales	f__Pseudomonadaceae	g__Pseudomonas_E					T3c_bin14
C1t_bin5	Sp144_0	90.68	2.44	891	5485129	7410	d__Bacteria	p__Proteobacteria	c__Gammaproteobacteria	o__Pseudomonadales	f__Pseudomonadaceae	g__Pseudomonas_F	s__Pseudomonas_F otitidis	S65_c11877;S65_c11998;S65_c13767_start2_stop5898;S65_c15815;S65_c17061_start10230_stop25948;S65_c25421;S65_c2723;S65_c6788;S65_c7034;S65_c766			C1t_bin5
C1t_bin33	Sp138_1	86.42	1.7	521	3582121	7954	d__Bacteria	p__Proteobacteria	c__Gammaproteobacteria	o__Xanthomonadales	f__Rhodanobacteraceae	g__Dokdonella			S65_c24056;S65_c9206		T1t_bin29
T1t_bin29	Sp138_1	98.51	2.97	51	4483314	155109	d__Bacteria	p__Proteobacteria	c__Gammaproteobacteria	o__Xanthomonadales	f__Rhodanobacteraceae	g__Dokdonella			S66_c19529;S66_c30017		T1t_bin29
S2t_bin23	Sp138_1	98.26	3.6	150	4198754	40972	d__Bacteria	p__Proteobacteria	c__Gammaproteobacteria	o__Xanthomonadales	f__Rhodanobacteraceae	g__Dokdonella			S67_c1469;S67_c8332		T1t_bin29
S1s_bin39	Sp139_2	87.45	1.3	560	3143780	6789	d__Bacteria	p__Proteobacteria	c__Gammaproteobacteria	o__Xanthomonadales	f__UBA2363	g__Pseudofulvimonas	s__Pseudofulvimonas sp002344355		S63_c6022		S1s_bin39
C2s_bin48	Sp139_1	86.12	0.54	427	3070360	8517	d__Bacteria	p__Proteobacteria	c__Gammaproteobacteria	o__Xanthomonadales	f__UBA2363	g__Pseudofulvimonas			S61_c29664;S61_c22287	MEC7_p11	C2s_bin48
C2s_bin65	Sp140_1	95.88	2.54	280	4605282	25415	d__Bacteria	p__Proteobacteria	c__Gammaproteobacteria	o__Xanthomonadales	f__Xanthomonadaceae	g__Aquimonas			S61_c26339;S61_c29526		C1t_bin29
C1t_bin29	Sp140_1	98.53	1.87	42	4793927	190088	d__Bacteria	p__Proteobacteria	c__Gammaproteobacteria	o__Xanthomonadales	f__Xanthomonadaceae	g__Aquimonas		S65_c5212_start178620_stop223845	S65_c15370		C1t_bin29
S3c_bin3	Sp140_2	99.5	2.16	200	4818594	36758	d__Bacteria	p__Proteobacteria	c__Gammaproteobacteria	o__Xanthomonadales	f__Xanthomonadaceae	g__Aquimonas		S60_c12155_start20302_stop55254;S60_c8870	S60_c8370;S60_c7289		S3c_bin3
C1t_bin25	Sp149_1	96.42	1.54	307	2998719	13660	d__Bacteria	p__Proteobacteria	c__Gammaproteobacteria	o__Xanthomonadales	f__Xanthomonadaceae	g__Chiayiivirga		S65_c13214_start3_stop7383	S65_c21456;S65_c2997;S65_c10357		T1t_bin36
T1t_bin36	Sp149_1	97.34	1.26	243	2836506	15676	d__Bacteria	p__Proteobacteria	c__Gammaproteobacteria	o__Xanthomonadales	f__Xanthomonadaceae	g__Chiayiivirga			S66_c18166		T1t_bin36
T3c_bin50	Sp137_1	70.19	3.4	682	3273739	5584	d__Bacteria	p__Proteobacteria	c__Gammaproteobacteria	o__Xanthomonadales	f__Xanthomonadaceae	g__Luteimonas		S57_c17241			T3c_bin50
C1t_bin35	Sp137_1	57.41	1.57	659	2437659	3810	d__Bacteria	p__Proteobacteria	c__Gammaproteobacteria	o__Xanthomonadales	f__Xanthomonadaceae	g__Luteimonas					T3c_bin50
S2t_bin21	Sp159_0	96.16	4.04	36	3745816	159198	d__Bacteria	p__Proteobacteria	c__Gammaproteobacteria	o__Xanthomonadales	f__Xanthomonadaceae	g__Pseudoxanthomonas_A	s__Pseudoxanthomonas_A mexicana	S67_c12179_start218275_stop226651			S2t_bin21
C2c_bin8	Sp279_0	94.67	2.67	108	4869818	67713	d__Bacteria	p__Riflebacteria	c__Ozemobacteria	o__Ozemobacterales	f__Ozemobacteraceae	g__Rifleibacterium		S53_c26301	S53_c4262;S53_c26301;S53_c12699;S53_c13689	MEC5_p23	C2c_bin8
T2a_bin14	Sp176_1	97.06	0.59	223	4189154	26913	d__Bacteria	p__Spirochaetota	c__Leptospirae	o__Leptospirales	f__Leptonemataceae	g__Leptonema	s__Leptonema illini	S47_c1973_start2_stop40415			C1c_bin21
T3a_bin19	Sp176_1	98.82	0	289	4463949	24926	d__Bacteria	p__Spirochaetota	c__Leptospirae	o__Leptospirales	f__Leptonemataceae	g__Leptonema	s__Leptonema illini	S48_c16327;S48_c3496;S48_c4360;S48_c7802;S48_c9946			C1c_bin21
S3a_bin9	Sp176_1	69.54	0	766	2775842	3732	d__Bacteria	p__Spirochaetota	c__Leptospirae	o__Leptospirales	f__Leptonemataceae	g__Leptonema	s__Leptonema illini				C1c_bin21
C1c_bin21	Sp176_1	98.82	0	147	4497269	43852	d__Bacteria	p__Spirochaetota	c__Leptospirae	o__Leptospirales	f__Leptonemataceae	g__Leptonema	s__Leptonema illini		S52_c30037		C1c_bin21
C2c_bin36	Sp176_1	97.65	2.46	342	4469492	19865	d__Bacteria	p__Spirochaetota	c__Leptospirae	o__Leptospirales	f__Leptonemataceae	g__Leptonema	s__Leptonema illini	S53_c24226_start193_stop45368;S53_c4440;S53_c6126_start8896_stop17588			C1c_bin21
T3c_bin43	Sp176_1	71.07	1.57	727	2922783	4240	d__Bacteria	p__Spirochaetota	c__Leptospirae	o__Leptospirales	f__Leptonemataceae	g__Leptonema	s__Leptonema illini	S57_c11663;S57_c12260;S57_c1671;S57_c21096;S57_c25724;S57_c30494;S57_c32701	S57_c36013		C1c_bin21
C2s_bin37	Sp176_1	94.71	0	360	4116210	15693	d__Bacteria	p__Spirochaetota	c__Leptospirae	o__Leptospirales	f__Leptonemataceae	g__Leptonema	s__Leptonema illini	S61_c24204;S61_c32182			C1c_bin21
T1s_bin52	Sp176_1	53.18	1.25	503	2136928	4239	d__Bacteria	p__Spirochaetota	c__Leptospirae	o__Leptospirales	f__Leptonemataceae	g__Leptonema	s__Leptonema illini				C1c_bin21
S1s_bin38	Sp176_1	91.57	2.94	644	3853538	7208	d__Bacteria	p__Spirochaetota	c__Leptospirae	o__Leptospirales	f__Leptonemataceae	g__Leptonema	s__Leptonema illini	S63_c27394	S63_c28260		C1c_bin21
C2c_bin37	Sp213_1	91.76	0.11	297	2860559	12096	d__Bacteria	p__Spirochaetota	c__Leptospirae	o__Leptospirales	f__Leptospiraceae	g__GCA-2786225					S1s_bin46
T1s_bin43	Sp213_1	92.53	1.36	355	2880177	10837	d__Bacteria	p__Spirochaetota	c__Leptospirae	o__Leptospirales	f__Leptospiraceae	g__GCA-2786225			S62_c1114;S62_c10898		S1s_bin46
S1s_bin46	Sp213_1	94.78	0.7	359	2768335	10262	d__Bacteria	p__Spirochaetota	c__Leptospirae	o__Leptospirales	f__Leptospiraceae	g__GCA-2786225			S63_c15379	MEC5_p34	S1s_bin46
C2c_bin39	Sp40_1	88.15	3.51	556	2998554	6457	d__Bacteria	p__Spirochaetota	c__Spirochaetia	o__Sphaerochaetales	f__Sphaerochaetaceae	g__Sphaerochaeta	s__Sphaerochaeta sp012511235		S53_c7240		C2c_bin39
C3c_bin28	Sp40_1	62.12	1.77	468	1769382	3866	d__Bacteria	p__Spirochaetota	c__Spirochaetia	o__Sphaerochaetales	f__Sphaerochaetaceae	g__Sphaerochaeta	s__Sphaerochaeta sp012511235				C2c_bin39
T1c_bin9	Sp104_2	84.1	7.38	427	3700545	12346	d__Bacteria	p__Spirochaetota	c__Spirochaetia	o__Treponematales	f__UBA12059	g__JAFGJV01					T1c_bin9
S3a_bin5	Sp41_0	93.1	0	151	2799083	29342	d__Bacteria	p__Spirochaetota	c__Spirochaetia	o__Treponematales	f__UBA12059	g__SZUA-370					S3a_bin5
S3a_bin6	Sp42_0	97.7	1.15	127	2960863	34196	d__Bacteria	p__Spirochaetota	c__Spirochaetia	o__Treponematales	f__UBA12059	g__SZUA-370					S3a_bin6
T3a_bin16	Sp104_1	98.85	1.15	119	3320635	55897	d__Bacteria	p__Spirochaetota	c__Spirochaetia	o__Treponematales	f__UBA12059	g__UBA5200		S48_c9539_start28345_stop68019	S48_c14741;S48_c9539		T3a_bin16
C2c_bin17	Sp104_1	98.85	2.3	92	3260234	64837	d__Bacteria	p__Spirochaetota	c__Spirochaetia	o__Treponematales	f__UBA12059	g__UBA5200			S53_c7287;S53_c30998		T3a_bin16
C3c_bin39	Sp104_1	76.56	5.17	391	2905109	9108	d__Bacteria	p__Spirochaetota	c__Spirochaetia	o__Treponematales	f__UBA12059	g__UBA5200					T3a_bin16
T2c_bin46	Sp104_1	86.45	2.3	416	2900973	8538	d__Bacteria	p__Spirochaetota	c__Spirochaetia	o__Treponematales	f__UBA12059	g__UBA5200					T3a_bin16
T3c_bin38	Sp104_1	90.67	5.81	328	3319888	14964	d__Bacteria	p__Spirochaetota	c__Spirochaetia	o__Treponematales	f__UBA12059	g__UBA5200		S57_c6962_start3854_stop43528			T3a_bin16
S1c_bin42	Sp104_1	79.21	2.87	453	2886100	7622	d__Bacteria	p__Spirochaetota	c__Spirochaetia	o__Treponematales	f__UBA12059	g__UBA5200					T3a_bin16
C2s_bin51	Sp104_1	79.78	1.15	435	2659198	6858	d__Bacteria	p__Spirochaetota	c__Spirochaetia	o__Treponematales	f__UBA12059	g__UBA5200			S61_c31382		T3a_bin16
T1s_bin38	Sp104_1	95.4	4.7	309	3207804	14431	d__Bacteria	p__Spirochaetota	c__Spirochaetia	o__Treponematales	f__UBA12059	g__UBA5200					T3a_bin16
C2a_bin8	Sp4_1	82.12	1.53	436	1896932	4714	d__Bacteria	p__Spirochaetota	c__Spirochaetia	o__Treponematales	f__UBA12059			S44_c5515			T2a_bin4
C3a_bin5	Sp4_1	86.52	3.55	366	2289733	7891	d__Bacteria	p__Spirochaetota	c__Spirochaetia	o__Treponematales	f__UBA12059			S45_c122_start2070_stop17599	S45_c6968;S45_c10646		T2a_bin4
T1a_bin4	Sp4_1	95.33	2.3	34	2343099	91349	d__Bacteria	p__Spirochaetota	c__Spirochaetia	o__Treponematales	f__UBA12059				S46_c3673		T2a_bin4
T2a_bin4	Sp4_1	97.63	2.3	44	2570617	98415	d__Bacteria	p__Spirochaetota	c__Spirochaetia	o__Treponematales	f__UBA12059			S47_c1443_start0_stop38408	S47_c4300;S47_c8146		T2a_bin4
T3a_bin15	Sp4_1	89.59	2.3	411	2168806	6025	d__Bacteria	p__Spirochaetota	c__Spirochaetia	o__Treponematales	f__UBA12059			S48_c1650			T2a_bin4
S1a_bin13	Sp4_1	91.89	2.37	281	2417892	12321	d__Bacteria	p__Spirochaetota	c__Spirochaetia	o__Treponematales	f__UBA12059				S49_c4815		T2a_bin4
S2a_bin4	Sp4_1	96.48	2.3	29	2412534	101700	d__Bacteria	p__Spirochaetota	c__Spirochaetia	o__Treponematales	f__UBA12059				S50_c8180		T2a_bin4
C2c_bin33	Sp4_1	87.15	2.3	293	2423485	11138	d__Bacteria	p__Spirochaetota	c__Spirochaetia	o__Treponematales	f__UBA12059			S53_c24939	S53_c20660		T2a_bin4
C2s_bin38	Sp4_1	89.78	3.45	352	2307019	8140	d__Bacteria	p__Spirochaetota	c__Spirochaetia	o__Treponematales	f__UBA12059						T2a_bin4
T1s_bin7	Sp4_1	96.48	2.3	127	2365132	30006	d__Bacteria	p__Spirochaetota	c__Spirochaetia	o__Treponematales	f__UBA12059						T2a_bin4
S1s_bin5	Sp4_1	96.48	2.3	35	2370928	118719	d__Bacteria	p__Spirochaetota	c__Spirochaetia	o__Treponematales	f__UBA12059				S63_c14003		T2a_bin4
In_bin29	Sp51_0	95.33	0	136	2092723	24264	d__Bacteria	p__Spirochaetota	c__Spirochaetia	o__Treponematales	f__UBA8932	g__Rectinema	s__Rectinema sp012516755				In_bin29
T2a_bin11	Sp103_1	98.85	0	195	2387566	16746	d__Bacteria	p__Spirochaetota	c__Spirochaetia	o__Treponematales	f__UBA8932	g__UBA2256	s__UBA2256 sp001603165				T2a_bin11
T3a_bin12	Sp103_1	96.55	1.15	176	2350537	18738	d__Bacteria	p__Spirochaetota	c__Spirochaetia	o__Treponematales	f__UBA8932	g__UBA2256	s__UBA2256 sp001603165				T2a_bin11
C2c_bin51	Sp45_1	78.79	3.44	606	2838829	5256	d__Bacteria	p__Spirochaetota	c__UBA4802	o__UBA4802	f__UBA5368	g__MVZN01	s__MVZN01 sp002069125		S53_c13729		In_bin11
C2s_bin58	Sp45_1	85.85	6.55	532	3130356	7355	d__Bacteria	p__Spirochaetota	c__UBA4802	o__UBA4802	f__UBA5368	g__MVZN01	s__MVZN01 sp002069125		S61_c39973		In_bin11
In_bin11	Sp45_1	93.26	4.03	440	3406605	10369	d__Bacteria	p__Spirochaetota	c__UBA4802	o__UBA4802	f__UBA5368	g__MVZN01	s__MVZN01 sp002069125				In_bin11
T3a_bin24	Sp44_1	88.43	1.19	644	3668405	7022	d__Bacteria	p__Spirochaetota	c__UBA4802	o__UBA4802	f__UBA5368	g__MVZN01	s__MVZN01 sp017998475				T3a_bin24
T2c_bin48	Sp44_1	84.29	2.81	598	3762562	8238	d__Bacteria	p__Spirochaetota	c__UBA4802	o__UBA4802	f__UBA5368	g__MVZN01	s__MVZN01 sp017998475				T3a_bin24
C2s_bin63	Sp44_1	78.51	1.12	691	3338436	5509	d__Bacteria	p__Spirochaetota	c__UBA4802	o__UBA4802	f__UBA5368	g__MVZN01	s__MVZN01 sp017998475				T3a_bin24
In_bin53	Sp224_0	92.49	4.49	136	2704302	34079	d__Bacteria	p__Spirochaetota	c__UBA4802	o__UBA4802	f__UBA5550	g__JAAYBQ01		S68_c39234_start55133_stop94451	S68_c13237;S68_c25601		In_bin53
T1a_bin5	Sp56_1	98.31	0.31	299	3009052	15781	d__Bacteria	p__Synergistota	c__Synergistia	o__Synergistales	f__Aminobacteriaceae	g__Aminivibrio	s__Aminivibrio pyruvatiphilus				T3c_bin13
T2a_bin15	Sp56_1	87.29	0	375	2422105	7911	d__Bacteria	p__Synergistota	c__Synergistia	o__Synergistales	f__Aminobacteriaceae	g__Aminivibrio	s__Aminivibrio pyruvatiphilus				T3c_bin13
T3a_bin25	Sp56_1	95.07	0.92	309	2945188	16792	d__Bacteria	p__Synergistota	c__Synergistia	o__Synergistales	f__Aminobacteriaceae	g__Aminivibrio	s__Aminivibrio pyruvatiphilus		S48_c2947		T3c_bin13
S1a_bin6	Sp56_1	100	0	225	2833822	22319	d__Bacteria	p__Synergistota	c__Synergistia	o__Synergistales	f__Aminobacteriaceae	g__Aminivibrio	s__Aminivibrio pyruvatiphilus		S49_c2340		T3c_bin13
C2c_bin11	Sp56_1	90.96	0.15	464	2714556	7432	d__Bacteria	p__Synergistota	c__Synergistia	o__Synergistales	f__Aminobacteriaceae	g__Aminivibrio	s__Aminivibrio pyruvatiphilus				T3c_bin13
C3c_bin33	Sp56_1	76.12	2.19	512	2477491	5516	d__Bacteria	p__Synergistota	c__Synergistia	o__Synergistales	f__Aminobacteriaceae	g__Aminivibrio	s__Aminivibrio pyruvatiphilus				T3c_bin13
T2c_bin19	Sp56_1	100	3.39	240	3228948	24680	d__Bacteria	p__Synergistota	c__Synergistia	o__Synergistales	f__Aminobacteriaceae	g__Aminivibrio	s__Aminivibrio pyruvatiphilus				T3c_bin13
T3c_bin13	Sp56_1	100	0	255	3133141	23690	d__Bacteria	p__Synergistota	c__Synergistia	o__Synergistales	f__Aminobacteriaceae	g__Aminivibrio	s__Aminivibrio pyruvatiphilus				T3c_bin13
S1c_bin8	Sp56_1	100	0	194	2889808	23541	d__Bacteria	p__Synergistota	c__Synergistia	o__Synergistales	f__Aminobacteriaceae	g__Aminivibrio	s__Aminivibrio pyruvatiphilus		S58_c25948		T3c_bin13
S3c_bin6	Sp56_1	100	0	224	2882240	20701	d__Bacteria	p__Synergistota	c__Synergistia	o__Synergistales	f__Aminobacteriaceae	g__Aminivibrio	s__Aminivibrio pyruvatiphilus				T3c_bin13
T3a_bin34	Sp57_0	73.98	0.15	430	2090038	5750	d__Bacteria	p__Synergistota	c__Synergistia	o__Synergistales	f__Aminobacteriaceae	g__Aminivibrio	s__Aminivibrio sp018057035				T3a_bin34
In_bin8	Sp54_0	94.92	0.85	250	2100939	11785	d__Bacteria	p__Synergistota	c__Synergistia	o__Synergistales	f__Aminobacteriaceae	g__JAAYLU01	s__JAAYLU01 sp002068355				In_bin8
In_bin22	Sp185_0	93.22	1.23	163	2231849	23399	d__Bacteria	p__Thermotogota	c__Thermotogae	o__MWEM01	f__MWEM01	g__MWEM01	s__MWEM01 sp002071085		S68_c5552	MEC8_p74	In_bin22
In_bin60	Sp288_0	84.37	3.38	343	2699343	9842	d__Bacteria	p__UBA3054	c__UBA3054	o__UBA3054							In_bin60
In_bin54	Sp68_0	88.51	3.63	176	2941407	25924	d__Bacteria	p__Verrucomicrobiota	c__Kiritimatiellae	o__LD1-PB3	f__Lenti-01	g__Lenti-01	s__Lenti-01 sp009930415		S68_c34561		In_bin54
C2s_bin40	Sp199_1	91.22	4.31	594	4583157	10818	d__Bacteria	p__Verrucomicrobiota	c__Kiritimatiellae	o__RFP12	f__UBA1067	g__DUPH01	s__DUPH01 sp017999015		S61_c8451;S61_c10537;S61_c26131	MEC8_p123;MEC8_p123	T1s_bin31
T1s_bin31	Sp199_1	94.59	3.41	123	4832419	57977	d__Bacteria	p__Verrucomicrobiota	c__Kiritimatiellae	o__RFP12	f__UBA1067	g__DUPH01	s__DUPH01 sp017999015	S62_c10287_start3082_stop33264;S62_c13542_start64095_stop84423	S62_c28204;S62_c18034;S62_c18328;S62_c27478;S62_c17152	MEC8_p123;MEC8_p123;MEC8_p123	T1s_bin31
T2c_bin28	Sp229_1	91.22	4.73	319	4567835	21104	d__Bacteria	p__Verrucomicrobiota	c__Verrucomicrobiae	o__Pedosphaerales	f__J093	g__MWFF01	s__MWFF01 sp002071485				S1c_bin27
S1c_bin27	Sp229_1	92.57	3.38	229	4635652	27694	d__Bacteria	p__Verrucomicrobiota	c__Verrucomicrobiae	o__Pedosphaerales	f__J093	g__MWFF01	s__MWFF01 sp002071485		S58_c26809		S1c_bin27
C2s_bin22	Sp229_1	92.57	4.05	249	4626684	29405	d__Bacteria	p__Verrucomicrobiota	c__Verrucomicrobiae	o__Pedosphaerales	f__J093	g__MWFF01	s__MWFF01 sp002071485		S61_c30873		S1c_bin27
T1s_bin40	Sp229_1	84.36	6.08	615	4618306	8912	d__Bacteria	p__Verrucomicrobiota	c__Verrucomicrobiae	o__Pedosphaerales	f__J093	g__MWFF01	s__MWFF01 sp002071485	S62_c11060;S62_c11848;S62_c12013;S62_c13309;S62_c15417;S62_c15437;S62_c17242;S62_c21996;S62_c26249;S62_c31743;S62_c32970			S1c_bin27
In_bin28	Sp229_1	92.57	5.41	188	4728363	39852	d__Bacteria	p__Verrucomicrobiota	c__Verrucomicrobiae	o__Pedosphaerales	f__J093	g__MWFF01	s__MWFF01 sp002071485		S68_c43251		S1c_bin27
T3c_bin34	Sp101_1	77.66	2.36	529	2894527	6204	d__Bacteria	p__Verrucomicrobiota	c__Verrucomicrobiae	o__Pedosphaerales	f__UBA8199	g__UBA8199	s__UBA8199 sp003527065		S57_c29828		S1c_bin18
S1c_bin18	Sp101_1	95.95	2.36	186	3719021	27949	d__Bacteria	p__Verrucomicrobiota	c__Verrucomicrobiae	o__Pedosphaerales	f__UBA8199	g__UBA8199	s__UBA8199 sp003527065		S58_c10966		S1c_bin18
C2s_bin21	Sp101_1	96.62	4.05	189	3731162	30930	d__Bacteria	p__Verrucomicrobiota	c__Verrucomicrobiae	o__Pedosphaerales	f__UBA8199	g__UBA8199	s__UBA8199 sp003527065		S61_c33866		S1c_bin18
T1s_bin17	Sp101_1	96.62	4.39	183	3707458	30720	d__Bacteria	p__Verrucomicrobiota	c__Verrucomicrobiae	o__Pedosphaerales	f__UBA8199	g__UBA8199	s__UBA8199 sp003527065		S62_c3589;S62_c21812		S1c_bin18
S1s_bin19	Sp101_1	95.27	4.39	215	3626284	23671	d__Bacteria	p__Verrucomicrobiota	c__Verrucomicrobiae	o__Pedosphaerales	f__UBA8199	g__UBA8199	s__UBA8199 sp003527065	S63_c28275;S63_c3647	S63_c13414		S1c_bin18
In_bin16	Sp101_1	94.26	3.04	163	3716800	32067	d__Bacteria	p__Verrucomicrobiota	c__Verrucomicrobiae	o__Pedosphaerales	f__UBA8199	g__UBA8199	s__UBA8199 sp003527065		S68_c4411;S68_c25427		S1c_bin18
T1t_bin20	Sp100_1	100	2.04	52	5182081	166576	d__Bacteria	p__Verrucomicrobiota	c__Verrucomicrobiae	o__Verrucomicrobiales	f__DEV007	g__Arctic95D-9		S66_c1642_start123856_stop166942			T1t_bin20
S2t_bin18	Sp100_1	99.32	2.04	130	4871637	63768	d__Bacteria	p__Verrucomicrobiota	c__Verrucomicrobiae	o__Verrucomicrobiales	f__DEV007	g__Arctic95D-9		S67_c14513;S67_c24743_start22618_stop52936;S67_c6171	S67_c21140		T1t_bin20
C1t_bin32	Sp231_0	93.78	2.04	598	5412848	11478	d__Bacteria	p__Verrucomicrobiota	c__Verrucomicrobiae	o__Verrucomicrobiales	f__Verrucomicrobiaceae	g__Prosthecobacter		S65_c13450;S65_c7961;S65_c9560	S65_c18618;S65_c22691;S65_c7466		C1t_bin32
S1s_bin44	Sp230_1	78.83	2.41	858	3586476	4512	d__Bacteria	p__Verrucomicrobiota	c__Verrucomicrobiae	o__Verrucomicrobiales	f__Verrucomicrobiaceae	g__Prosthecobacter			S63_c5330		S2t_bin24
S2t_bin24	Sp230_1	92.11	1.36	306	4550975	21358	d__Bacteria	p__Verrucomicrobiota	c__Verrucomicrobiae	o__Verrucomicrobiales	f__Verrucomicrobiaceae	g__Prosthecobacter			S67_c3073;S67_c19512		S2t_bin24

## Sheet: S2_phage sequences
contig_id	drep_cluster	dataset	length	gene_count	viral_genes	host_genes	checkv_quality	miuvig_quality	completeness	completeness_method	prophage_software	VIBRANT_type	prokaryotic bin	species_representative	PhaGCN_taxonomy	PhaGCN_score	phatyp_prediction	phatyp_score
MEC1_p1	Ph485_2	VLP	36178	54	6	2	High-quality	High-quality	96.38	AAI-based (medium-confidence)		lytic		MEC1_p1	unknown	0	temperate	0.68099
MEC1_p11	Ph491_0	VLP	68976	102	25	1	Complete	High-quality	100	DTR (medium-confidence)		lysogenic		MEC1_p11	Peduoviridae	1	temperate	0.999777
MEC1_p12	Ph482_0	VLP	64053	76	25	0	Complete	High-quality	100	DTR (medium-confidence)		lysogenic		MEC1_p12	Peduoviridae	0.336361	temperate	0.992542
MEC1_p14	Ph488_1	VLP	61543	67	12	4	Medium-quality	Genome-fragment	72.74	HMM-based (lower-bound)		lysogenic		MEC1_p14	Mesyanzhinovviridae	0.427181	virulent	0.985247
MEC1_p16	Ph494_0	VLP	55486	64	9	2	Medium-quality	Genome-fragment	57.17	HMM-based (lower-bound)		lysogenic		MEC1_p16	unknown	0	virulent	0.984422
MEC1_p17	Ph474_0	VLP	52631	77	6	2	Low-quality	Genome-fragment	40.33	HMM-based (lower-bound)		lytic		MEC1_p17	Peduoviridae	0.624175	virulent	0.993671
MEC1_p18	Ph495_0	VLP	52520	77	13	1	Complete	High-quality	100	DTR (high-confidence)		lytic		MEC1_p18	Mesyanzhinovviridae	1	virulent	0.998129
MEC1_p19	Ph496_0	VLP	51613	84	20	0	Complete	High-quality	100	DTR (medium-confidence)		lytic		MEC1_p19	Mesyanzhinovviridae	1	temperate	0.89836
MEC1_p20	Ph473_1	VLP	50462	68	23	0	Complete	High-quality	100	DTR (medium-confidence)		lytic		MEC1_p20	Mesyanzhinovviridae	1	virulent	0.891282
MEC1_p21	Ph472_1	VLP	49768	73	6	1	Complete	High-quality	100	DTR (high-confidence)		lytic		MEC1_p21	Rountreeviridae	0.361345	virulent	0.941441
MEC1_p22	Ph471_1	VLP	47773	53	4	0	Complete	High-quality	100	DTR (high-confidence)		lytic		MEC6_p17	Casjensviridae	0.485156	virulent	0.999866
MEC1_p23	Ph467_1	VLP	45758	62	4	1	Low-quality	Genome-fragment	24.07	HMM-based (lower-bound)		lytic		MEC1_p23	Straboviridae	0.212284	virulent	0.999863
MEC1_p24	Ph465_1	VLP	45430	63	37	0	Complete	High-quality	100	DTR (high-confidence)		lytic		MEC2_p85	Mesyanzhinovviridae	1	virulent	0.991759
MEC1_p25	Ph464_1	VLP	42240	71	17	0	Medium-quality	Genome-fragment	69.98	HMM-based (lower-bound)		lysogenic		MEC7_p60	Mesyanzhinovviridae	0.784469	virulent	0.999442
MEC1_p26	Ph461_0	VLP	41306	65	9	1	Medium-quality	Genome-fragment	64.77	HMM-based (lower-bound)		lysogenic		MEC1_p26	unknown	0	temperate	0.995446
MEC1_p27	Ph450_1	VLP	38537	43	18	0	Complete	High-quality	100	DTR (high-confidence)		lysogenic		MEC3_p44	Mesyanzhinovviridae	0.454173	temperate	0.960814
MEC1_p28	Ph447_1	VLP	37928	46	7	0	Complete	High-quality	100	DTR (high-confidence)		lysogenic		MEC1_p28	Peduoviridae	0.69077	temperate	0.807592
MEC1_p29	Ph446_1	VLP	37306	48	8	1	Complete	High-quality	100	DTR (high-confidence)		lytic		MEC1_p29	Peduoviridae	0.886954	virulent	0.944285
MEC1_p3	Ph445_1	VLP	40116	42	16	0	Medium-quality	Genome-fragment	62.04	HMM-based (lower-bound)		lytic		MEC8_p9	Mesyanzhinovviridae	0.400726	virulent	0.999773
MEC1_p30	Ph443_1	VLP	37208	61	14	0	Complete	High-quality	100	DTR (high-confidence)		lytic		MEC4_p38	Mesyanzhinovviridae	0.381824	virulent	0.998806
MEC1_p31	Ph442_1	VLP	36977	55	8	0	Complete	High-quality	100	DTR (high-confidence)		lytic		MEC5_p87	Ackermannviridae	0.489806	virulent	0.999668
MEC1_p32	Ph437_1	VLP	36233	53	15	2	Complete	High-quality	100	DTR (high-confidence)		lytic		MEC1_p32	Straboviridae	0.250827	temperate	0.970026
MEC1_p33	Ph434_1	VLP	34925	50	19	0	Complete	High-quality	100	DTR (high-confidence)		lysogenic		MEC1_p33	Straboviridae	0.708439	virulent	0.732422
MEC1_p34	Ph419_1	VLP	34116	52	15	1	Complete	High-quality	100	DTR (medium-confidence)		lytic		MEC1_p34	Peduoviridae	0.696145	temperate	0.999784
MEC1_p35	Ph354_1	VLP	33877	51	8	0	Medium-quality	Genome-fragment	57.11	HMM-based (lower-bound)		lytic		MEC1_p35	Peduoviridae	0.537875	temperate	0.999592
MEC1_p36	Ph353_1	VLP	32863	52	8	0	Complete	High-quality	100	DTR (medium-confidence)		lytic		MEC1_p36	Peduoviridae	0.23114	temperate	0.999547
MEC1_p37	Ph349_1	VLP	21283	39	4	0	Complete	High-quality	100	DTR (high-confidence)		lytic		MEC1_p37	Peduoviridae	0.847939	temperate	0.950454
MEC1_p39	Ph348_1	VLP	11446	16	2	0	Low-quality	Genome-fragment	15.23	HMM-based (lower-bound)		lysogenic		MEC1_p39	Mesyanzhinovviridae	0.884278	virulent	0.999863
MEC1_p47	Ph347_1	VLP	58551	76	47	0	Complete	High-quality	100	DTR (high-confidence)		lytic		MEC2_p14	Mesyanzhinovviridae	1	temperate	0.97225
MEC1_p49	Ph445_1	VLP	40116	41	16	0	Medium-quality	Genome-fragment	62.04	HMM-based (lower-bound)		lytic		MEC8_p9	Mesyanzhinovviridae	0.400726	virulent	0.999666
MEC1_p5	Ph346_1	VLP	63842	97	12	3	High-quality	High-quality	100	AAI-based (medium-confidence)		lytic		MEC1_p5	Straboviridae	0.678008	virulent	0.999864
MEC1_p50	Ph346_1	VLP	63842	97	12	3	High-quality	High-quality	100	AAI-based (medium-confidence)		lytic		MEC1_p5	Straboviridae	0.678008	virulent	0.999864
MEC1_p53	Ph345_1	VLP	64115	92	22	0	Complete	High-quality	100	DTR (high-confidence)		lytic		MEC1_p53	Mesyanzhinovviridae	0.874306	virulent	0.999865
MEC1_p54	Ph337_0	VLP	58208	76	11	0	Complete	High-quality	100	DTR (high-confidence)		lytic		MEC1_p54	Peduoviridae	0.26868	temperate	0.999847
MEC1_p55	Ph331_2	VLP	57778	85	14	0	Medium-quality	Genome-fragment	66.53	HMM-based (lower-bound)		lytic		MEC1_p55	Zobellviridae	1	virulent	0.999862
MEC1_p56	Ph329_0	VLP	55124	77	13	2	Complete	High-quality	100	DTR (high-confidence)		lysogenic		MEC1_p56	unknown	0	virulent	0.999841
MEC1_p57	Ph328_1	VLP	51683	66	8	1	Medium-quality	Genome-fragment	54.56	HMM-based (lower-bound)		lysogenic		MEC7_p49	Mesyanzhinovviridae	0.440587	temperate	0.983734
MEC1_p58	Ph319_0	VLP	49329	48	10	0	Medium-quality	Genome-fragment	67.54	HMM-based (lower-bound)		lytic		MEC1_p58	Straboviridae	0.150516	virulent	0.556
MEC1_p59	Ph309_1	VLP	40112	48	5	0	Complete	High-quality	100	DTR (high-confidence)		lytic		MEC1_p59	unknown	0	temperate	0.999859
MEC1_p6	Ph303_2	VLP	41789	71	14	3	Medium-quality	Genome-fragment	78.86	AAI-based (medium-confidence)		lytic		MEC5_p1	Straboviridae	0.615097	virulent	0.999866
MEC1_p60	Ph301_1	VLP	39483	52	5	1	Complete	High-quality	100	DTR (high-confidence)		lytic		MEC1_p60	Salasmaviridae	0.365661	virulent	0.999868
MEC1_p61	Ph300_1	VLP	38472	63	8	0	Low-quality	Genome-fragment	48.79	HMM-based (lower-bound)		lytic		MEC3_p57	Straboviridae	0.280003	temperate	0.885046
MEC1_p62	Ph351_1	VLP	35849	61	14	1	Complete	High-quality	100	DTR (high-confidence)		lysogenic		MEC3_p22	Peduoviridae	0.738667	virulent	0.99987
MEC1_p65	Ph299_1	VLP	48361	58	11	0	Complete	High-quality	100	DTR (high-confidence)		lysogenic		MEC1_p65	Mesyanzhinovviridae	0.692266	virulent	0.999852
MEC1_p66	Ph298_1	VLP	43318	80	12	2	Complete	High-quality	100	DTR (high-confidence)		lytic		MEC1_p66	Mesyanzhinovviridae	0.678235	virulent	0.999864
MEC1_p67	Ph438_1	VLP	42217	49	10	2	Medium-quality	Genome-fragment	67.81	HMM-based (lower-bound)		lytic		MEC1_p67	Peduoviridae	0.492481	virulent	0.999802
MEC1_p69	Ph436_2	VLP	37256	62	17	0	Complete	High-quality	100	DTR (medium-confidence)		lytic		MEC7_p5	Straboviridae	0.748942	virulent	0.999856
MEC1_p7	Ph310_1	VLP	19951	40	5	0	Low-quality	Genome-fragment	24.13	HMM-based (lower-bound)		lytic		MEC9_p83	Mesyanzhinovviridae	0.211658	temperate	0.94269
MEC1_p70	Ph497_0	VLP	34627	51	9	1	Complete	High-quality	100	DTR (high-confidence)		lytic		MEC1_p70	Kyanoviridae	0.258154	virulent	0.999833
MEC1_p71	Ph296_1	VLP	65365	104	23	1	Medium-quality	Genome-fragment	72.53	HMM-based (lower-bound)		lytic		MEC6_p93	Straboviridae	0.358209	virulent	0.999711
MEC1_p72	Ph289_1	VLP	60706	104	21	0	Medium-quality	Genome-fragment	76.2	HMM-based (lower-bound)		lysogenic		MEC7_p63	Mesyanzhinovviridae	0.454173	temperate	0.999847
MEC1_p73	Ph285_1	VLP	44442	53	19	1	Medium-quality	Genome-fragment	60.71	HMM-based (lower-bound)		lysogenic		MEC6_p101	Peduoviridae	0.821295	virulent	0.844362
MEC1_p74	Ph487_1	VLP	41650	69	11	1	High-quality	High-quality	100	AAI-based (medium-confidence)		lysogenic		MEC1_p74	Mesyanzhinovviridae	0.447239	temperate	0.999814
MEC1_p75	Ph283_1	VLP	41481	63	29	0	High-quality	High-quality	97.84	AAI-based (medium-confidence)		lysogenic		MEC2_p115	Peduoviridae	1	temperate	0.993255
MEC1_p76	Ph281_1	VLP	41324	62	22	0	Medium-quality	Genome-fragment	51.66	HMM-based (lower-bound)		lytic		MEC9_p76	Peduoviridae	0.764743	virulent	0.997847
MEC1_p77	Ph498_0	VLP	34999	56	16	1	High-quality	High-quality	100	AAI-based (high-confidence)		lysogenic		MEC1_p77	unknown	0	temperate	0.99984
MEC1_p78	Ph499_0	VLP	26720	34	9	0	Medium-quality	Genome-fragment	70.72	AAI-based (medium-confidence)		lytic		MEC1_p78	Peduoviridae	0.604037	temperate	0.999858
MEC1_p8	Ph294_0	VLP	153110	212	74	2	Complete	High-quality	100	DTR (medium-confidence)		lytic		MEC1_p8	Kyanoviridae	0.914921	virulent	0.999863
MEC1_p82	Ph346_1	VLP	63842	97	12	3	High-quality	High-quality	100	AAI-based (medium-confidence)		lytic		MEC1_p5	Straboviridae	0.678008	virulent	0.999864
MEC1_p83	Ph346_1	VLP	63842	97	12	3	High-quality	High-quality	100	AAI-based (medium-confidence)		lytic		MEC1_p5	Straboviridae	0.678008	virulent	0.999864
MEC1_p9	Ph279_1	VLP	148883	221	84	0	Medium-quality	Genome-fragment	79.22	AAI-based (medium-confidence)		lytic		MEC1_p9	Kyanoviridae	0.934277	virulent	0.999855
MEC2_p1	Ph278_1	VLP	22042	39	6	0	Low-quality	Genome-fragment	16.44	HMM-based (lower-bound)		lytic		MEC5_p57	Guelinviridae	0.618001	temperate	0.999226
MEC2_p100	Ph276_0	VLP	36297	47	5	1	Low-quality	Genome-fragment	23.8	AAI-based (medium-confidence)		lytic		MEC2_p100	unknown	0	virulent	0.999855
MEC2_p101	Ph273_1	VLP	35232	43	11	0	Medium-quality	Genome-fragment	80.66	AAI-based (medium-confidence)		lytic		S57_c6962_start3854_stop43528	Mesyanzhinovviridae	0.40931	virulent	0.999349
MEC2_p102	Ph354_1	VLP	33763	49	8	0	Medium-quality	Genome-fragment	59.05	HMM-based (lower-bound)		lytic		MEC1_p35	Peduoviridae	0.537875	temperate	0.999702
MEC2_p103	Ph353_1	VLP	32771	52	8	0	Medium-quality	Genome-fragment	89.46	AAI-based (medium-confidence)		lytic		MEC1_p36	Peduoviridae	0.23114	temperate	0.999775
MEC2_p104	Ph271_1	VLP	31117	49	7	0	High-quality	High-quality	100	AAI-based (medium-confidence)		lytic		MEC6_p108	Straboviridae	0.691315	virulent	0.857011
MEC2_p106	Ph269_1	VLP	16392	28	9	0	High-quality	High-quality	100	AAI-based (medium-confidence)		lysogenic		MEC3_p64	Orlajensenviridae	1	temperate	0.987613
MEC2_p107	Ph267_1	VLP	15813	26	8	0	Low-quality	Genome-fragment	40.92	AAI-based (high-confidence)		lytic		MEC8_p121	Mesyanzhinovviridae	0.679653	temperate	0.999858
MEC2_p108	Ph500_0	VLP	15404	31	2	0	Low-quality	Genome-fragment	7.78	HMM-based (lower-bound)		lytic		MEC2_p108	unknown	0	virulent	0.999608
MEC2_p109	Ph501_0	VLP	12088	13	1	0	Low-quality	Genome-fragment	19.84	AAI-based (medium-confidence)		lytic		MEC2_p109	unknown	0	virulent	0.979354
MEC2_p11	Ph266_1	VLP	71386	113	33	0	Medium-quality	Genome-fragment	78.49	HMM-based (lower-bound)		lytic		MEC2_p11	Chaseviridae	1	virulent	0.99974
MEC2_p111	Ph502_0	VLP	10459	23	6	1	Low-quality	Genome-fragment	10.2	HMM-based (lower-bound)		lytic		MEC2_p111	unknown	0	virulent	0.999755
MEC2_p114	Ph489_1	VLP	64070	104	32	1	Medium-quality	Genome-fragment	82.39	HMM-based (lower-bound)		lysogenic		MEC8_p14	Mesyanzhinovviridae	0.31662	virulent	0.983376
MEC2_p115	Ph283_1	VLP	41483	63	29	0	High-quality	High-quality	97.84	AAI-based (medium-confidence)		lysogenic		MEC2_p115	Peduoviridae	1	temperate	0.993255
MEC2_p116	Ph264_2	VLP	29248	45	3	0	Low-quality	Genome-fragment	28.92	HMM-based (lower-bound)		lytic		MEC2_p116	unknown	0	virulent	0.999871
MEC2_p12	Ph345_1	VLP	64115	92	22	0	Complete	High-quality	100	DTR (high-confidence)		lytic		MEC1_p53	Mesyanzhinovviridae	0.874306	virulent	0.999865
MEC2_p13	Ph488_1	VLP	61543	69	12	4	Medium-quality	Genome-fragment	72.74	HMM-based (lower-bound)		lysogenic		MEC1_p14	Mesyanzhinovviridae	0.427181	temperate	0.88797
MEC2_p14	Ph347_1	VLP	58518	75	47	0	Complete	High-quality	100	DTR (high-confidence)		lytic		MEC2_p14	Mesyanzhinovviridae	1	temperate	0.963513
MEC2_p15	Ph478_1	VLP	54612	60	25	0	Complete	High-quality	100	DTR (medium-confidence)		lysogenic		MEC2_p15	Peduoviridae	0.641873	virulent	0.528152
MEC2_p16	Ph262_1	VLP	52602	77	18	4	Medium-quality	Genome-fragment	77.37	HMM-based (lower-bound)		lysogenic		MEC2_p16	Mesyanzhinovviridae	0.804069	virulent	0.999655
MEC2_p17	Ph350_1	VLP	47946	60	14	0	Complete	High-quality	100	DTR (high-confidence)		lytic		MEC5_p19	Drexlerviridae	0.426591	virulent	0.999865
MEC2_p18	Ph260_0	VLP	45741	58	8	0	Complete	High-quality	100	DTR (high-confidence)		lytic		MEC2_p18	Autographiviridae	0.568189	temperate	0.999858
MEC2_p19	Ph259_1	VLP	44766	62	23	1	Complete	High-quality	100	DTR (high-confidence)		lytic		MEC2_p19	Peduoviridae	0.383359	temperate	0.999794
MEC2_p2	Ph410_1	VLP	43945	51	19	0	Complete	High-quality	100	DTR (high-confidence)		lytic		MEC2_p2	Peduoviridae	0.554235	temperate	0.94406
MEC2_p20	Ph503_0	VLP	44697	57	11	1	Complete	High-quality	100	DTR (high-confidence)		lytic		MEC2_p20	unknown	0	virulent	0.999862
MEC2_p21	Ph298_1	VLP	43318	80	12	2	Complete	High-quality	100	DTR (high-confidence)		lytic		MEC1_p66	Mesyanzhinovviridae	0.678235	virulent	0.999795
MEC2_p22	Ph418_1	VLP	42952	59	11	0	Complete	High-quality	100	DTR (high-confidence)		lytic		MEC2_p22	Mesyanzhinovviridae	0.377254	virulent	0.999869
MEC2_p23	Ph504_0	VLP	42941	61	10	0	Medium-quality	Genome-fragment	56.56	HMM-based (lower-bound)		lytic		MEC2_p23	unknown	0	virulent	0.954127
MEC2_p24	Ph464_1	VLP	42909	71	18	0	Medium-quality	Genome-fragment	70.4	HMM-based (lower-bound)		lysogenic		MEC7_p60	Mesyanzhinovviridae	0.784469	virulent	0.993758
MEC2_p25	Ph487_1	VLP	41545	69	11	1	Complete	High-quality	100	DTR (high-confidence)		lysogenic		MEC1_p74	Mesyanzhinovviridae	0.447239	temperate	0.99928
MEC2_p26	Ph505_0	VLP	40080	46	5	1	Complete	High-quality	100	DTR (high-confidence)		lytic		MEC2_p26	unknown	0	virulent	0.999772
MEC2_p27	Ph287_1	VLP	39339	70	19	0	Complete	High-quality	100	DTR (high-confidence)		lysogenic		MEC2_p27	Mesyanzhinovviridae	0.286469	virulent	0.934861
MEC2_p28	Ph301_1	VLP	39299	51	5	1	Complete	High-quality	100	DTR (high-confidence)		lytic		MEC1_p60	Salasmaviridae	0.365661	virulent	0.999868
MEC2_p29	Ph450_1	VLP	38537	42	18	0	Complete	High-quality	100	DTR (high-confidence)		lysogenic		MEC3_p44	Mesyanzhinovviridae	0.454173	temperate	0.995785
MEC2_p3	Ph469_1	VLP	40585	60	11	0	Low-quality	Genome-fragment	47	HMM-based (lower-bound)		lytic		MEC7_p4	Straboviridae	0.526919	virulent	0.981902
MEC2_p30	Ph506_0	VLP	38476	64	21	1	Medium-quality	Genome-fragment	55.02	HMM-based (lower-bound)		lytic		MEC2_p30	Straboviridae	0.219787	virulent	0.999841
MEC2_p31	Ph507_0	VLP	37940	57	15	0	Complete	High-quality	100	DTR (high-confidence)		lytic		MEC2_p31	unknown	0	virulent	0.852294
MEC2_p32	Ph447_1	VLP	37928	45	6	0	Complete	High-quality	100	DTR (high-confidence)		lysogenic		MEC1_p28	Peduoviridae	0.69077	temperate	0.870571
MEC2_p33	Ph446_1	VLP	37306	48	8	1	Complete	High-quality	100	DTR (high-confidence)		lytic		MEC1_p29	Peduoviridae	0.886954	virulent	0.944285
MEC2_p34	Ph257_1	VLP	37221	56	15	1	Complete	High-quality	100	DTR (high-confidence)		lysogenic		S61_c29786	Peduoviridae	0.832704	temperate	0.998705
MEC2_p35	Ph508_0	VLP	37180	49	19	0	Complete	High-quality	100	DTR (high-confidence)		lysogenic		MEC2_p35	Straboviridae	0.707786	virulent	0.939142
MEC2_p37	Ph255_1	VLP	36899	70	9	0	Low-quality	Genome-fragment	47.05	HMM-based (lower-bound)		lytic		MEC2_p37	Straboviridae	0.374566	virulent	0.999443
MEC2_p38	Ph322_1	VLP	35577	53	13	1	Low-quality	Genome-fragment	47.6	HMM-based (lower-bound)		lytic		MEC5_p130	Straboviridae	0.620756	virulent	0.999868
MEC2_p39	Ph397_1	VLP	35482	47	26	0	Complete	High-quality	100	DTR (medium-confidence)		lysogenic		MEC6_p31	Peduoviridae	0.485465	temperate	0.999568
MEC2_p4	Ph254_1	VLP	37268	54	10	1	Complete	High-quality	100	DTR (high-confidence)		lytic		MEC2_p4	Salasmaviridae	0.490675	virulent	0.999798
MEC2_p40	Ph349_1	VLP	21283	40	4	0	Complete	High-quality	100	DTR (high-confidence)		lytic		MEC1_p37	Peduoviridae	0.847939	temperate	0.999226
MEC2_p42	Ph252_1	VLP	14545	30	3	1	Low-quality	Genome-fragment	12.92	HMM-based (lower-bound)		lysogenic		MEC2_p42	Peduoviridae	0.543287	virulent	0.999873
MEC2_p43	Ph251_1	VLP	14510	19	3	0	Low-quality	Genome-fragment	23.65	HMM-based (lower-bound)		lysogenic		MEC2_p43	Casjensviridae	1	temperate	0.999857
MEC2_p44	Ph250_1	VLP	13216	25	1	0	Low-quality	Genome-fragment	7.22	HMM-based (lower-bound)		lytic		MEC2_p44	unknown	0	virulent	0.999875
MEC2_p48	Ph311_0	VLP	6830	8	1	0	Low-quality	Genome-fragment	10.07	HMM-based (lower-bound)		lysogenic		MEC2_p48	unknown	0	virulent	0.992992
MEC2_p58	Ph391_1	VLP	42283	57	5	1	Low-quality	Genome-fragment	45.85	HMM-based (lower-bound)		lytic		MEC2_p74	Mesyanzhinovviridae	0.584259	virulent	0.999777
MEC2_p59	Ph445_1	VLP	40116	42	17	0	Medium-quality	Genome-fragment	62.04	HMM-based (lower-bound)		lytic		MEC8_p9	Mesyanzhinovviridae	0.400726	virulent	0.999855
MEC2_p60	Ph330_0	VLP	71151	81	13	4	Complete	High-quality	100	DTR (high-confidence)		lysogenic		MEC2_p60	Kyanoviridae	1	virulent	0.718916
MEC2_p63	Ph509_0	VLP	61580	80	28	0	Medium-quality	Genome-fragment	73.67	HMM-based (lower-bound)		lysogenic		MEC2_p63	unknown	0	virulent	0.984085
MEC2_p64	Ph324_0	VLP	53438	77	9	3	Low-quality	Genome-fragment	45.39	HMM-based (lower-bound)		lytic		MEC2_p64	Straboviridae	0.341959	temperate	0.982573
MEC2_p66	Ph249_1	VLP	48698	67	27	1	Complete	High-quality	100	DTR (high-confidence)		lytic		MEC2_p66	Zobellviridae	1	virulent	0.999866
MEC2_p67	Ph316_1	VLP	46050	66	6	0	Medium-quality	Genome-fragment	55.09	HMM-based (lower-bound)		lytic		MEC8_p12	Casjensviridae	0.707799	virulent	0.999572
MEC2_p68	Ph341_0	VLP	38844	68	20	1	Medium-quality	Genome-fragment	55.73	HMM-based (lower-bound)		lysogenic		MEC2_p68	Mesyanzhinovviridae	1	virulent	0.999736
MEC2_p69	Ph303_2	VLP	37723	65	12	3	Medium-quality	Genome-fragment	71.17	AAI-based (medium-confidence)		lytic		MEC5_p1	Straboviridae	0.615097	virulent	0.702428
MEC2_p7	Ph279_1	VLP	148883	221	84	0	Medium-quality	Genome-fragment	79.42	AAI-based (medium-confidence)		lytic		MEC1_p9	Kyanoviridae	0.934277	virulent	0.999859
MEC2_p73	Ph282_0	VLP	45969	67	17	1	Complete	High-quality	100	DTR (high-confidence)		lysogenic		MEC2_p73	Peduoviridae	0.514722	temperate	0.999803
MEC2_p74	Ph391_1	VLP	43531	58	5	1	Low-quality	Genome-fragment	47.21	HMM-based (lower-bound)		lytic		MEC2_p74	Mesyanzhinovviridae	0.584259	temperate	0.993105
MEC2_p75	Ph318_0	VLP	38882	46	12	0	Medium-quality	Genome-fragment	73.86	HMM-based (lower-bound)		lytic		MEC2_p75	Straboviridae	0.418768	virulent	0.994442
MEC2_p76	Ph454_1	VLP	38336	55	10	0	Low-quality	Genome-fragment	43.68	HMM-based (lower-bound)		lytic		MEC8_p10	Straboviridae	0.184511	virulent	0.999866
MEC2_p77	Ph416_1	VLP	37988	64	21	0	Complete	High-quality	100	DTR (high-confidence)		lytic		MEC2_p77	Peduoviridae	0.759745	virulent	0.983204
MEC2_p78	Ph254_1	VLP	37268	54	10	1	Complete	High-quality	100	DTR (high-confidence)		lytic		MEC2_p4	Salasmaviridae	0.490675	virulent	0.999843
MEC2_p8	Ph510_0	VLP	76464	118	12	3	Complete	High-quality	100	DTR (high-confidence)		lytic		MEC2_p8	Herelleviridae	1	virulent	0.999862
MEC2_p80	Ph289_1	VLP	60706	104	21	0	Medium-quality	Genome-fragment	76.2	HMM-based (lower-bound)		lysogenic		MEC7_p63	Mesyanzhinovviridae	0.454173	temperate	0.999847
MEC2_p81	Ph277_0	VLP	56978	53	7	0	Low-quality	Genome-fragment	31.57	HMM-based (lower-bound)		lytic		MEC2_p81	unknown	0	virulent	0.999865
MEC2_p82	Ph247_1	VLP	56668	86	34	1	High-quality	High-quality	96.98	AAI-based (medium-confidence)		lytic		MEC5_p74	Mesyanzhinovviridae	0.965349	virulent	0.999863
MEC2_p83	Ph511_0	VLP	47473	81	11	2	Low-quality	Genome-fragment	47.45	HMM-based (lower-bound)		lytic		MEC2_p83	Kyanoviridae	1	temperate	0.999858
MEC2_p84	Ph335_1	VLP	46591	69	13	0	High-quality	High-quality	97.7	AAI-based (high-confidence)		lytic		MEC2_p84	Ackermannviridae	0.451996	virulent	0.999861
MEC2_p85	Ph465_1	VLP	45438	63	37	0	High-quality	High-quality	93.16	AAI-based (medium-confidence)		lytic		MEC2_p85	Mesyanzhinovviridae	1	virulent	0.991759
MEC2_p86	Ph304_1	VLP	45437	64	9	4	High-quality	High-quality	100	AAI-based (medium-confidence)		lytic		MEC2_p86	Straboviridae	0.657754	virulent	0.999785
MEC2_p87	Ph285_1	VLP	44442	54	19	1	Medium-quality	Genome-fragment	60.71	HMM-based (lower-bound)		lysogenic		MEC6_p101	Peduoviridae	0.821295	virulent	0.997962
MEC2_p88	Ph406_1	VLP	44404	54	16	1	High-quality	High-quality	100	AAI-based (high-confidence)		lytic		MEC2_p88	Casjensviridae	1	temperate	0.999833
MEC2_p89	Ph246_1	VLP	42611	60	20	3	High-quality	High-quality	100	AAI-based (high-confidence)		lytic		MEC2_p89	Peduoviridae	0.347565	virulent	0.959845
MEC2_p9	Ph512_0	VLP	72321	109	15	4	Medium-quality	Genome-fragment	71.05	HMM-based (lower-bound)		lysogenic		MEC2_p9	Drexlerviridae	0.347827	temperate	0.999575
MEC2_p90	Ph468_0	VLP	42120	54	3	0	High-quality	High-quality	94.52	AAI-based (high-confidence)		lytic		MEC2_p90	unknown	0	virulent	0.992083
MEC2_p91	Ph436_1	VLP	41749	74	17	1	High-quality	High-quality	100	AAI-based (high-confidence)		lytic		MEC2_p91	Straboviridae	0.492648	virulent	0.9998
MEC2_p92	Ph513_0	VLP	40556	57	24	0	High-quality	High-quality	100	AAI-based (medium-confidence)		lysogenic		MEC2_p92	Zierdtviridae	1	virulent	0.873307
MEC2_p93	Ph514_0	VLP	39950	56	23	1	High-quality	High-quality	99.31	AAI-based (medium-confidence)		lysogenic		MEC2_p93	unknown	0	virulent	0.999333
MEC2_p94	Ph453_1	VLP	39794	70	6	1	Complete	High-quality	100	DTR (high-confidence)		lytic		MEC4_p33	Straboviridae	0.715643	virulent	0.997618
MEC2_p95	Ph428_0	VLP	38793	52	11	0	High-quality	High-quality	100	AAI-based (medium-confidence)		lysogenic		MEC2_p95	Peduoviridae	0.655445	virulent	0.711346
MEC2_p96	Ph515_0	VLP	38720	63	15	0	Medium-quality	Genome-fragment	63.13	HMM-based (lower-bound)		lysogenic		MEC2_p96	Peduoviridae	0.413511	temperate	0.999848
MEC2_p97	Ph485_1	VLP	37781	57	6	2	High-quality	High-quality	100	AAI-based (medium-confidence)		lytic		MEC2_p97	unknown	0	temperate	0.999188
MEC2_p98	Ph274_0	VLP	37764	60	4	3	Low-quality	Genome-fragment	21.41	AAI-based (medium-confidence)		lytic		MEC2_p98	unknown	0	virulent	0.999867
MEC2_p99	Ph275_0	VLP	36459	51	7	1	Low-quality	Genome-fragment	20.34	AAI-based (medium-confidence)		lytic		MEC2_p99	unknown	0	virulent	0.999871
MEC3_p1	Ph245_1	VLP	46464	58	7	1	High-quality	High-quality	97.37	AAI-based (medium-confidence)		lytic		MEC8_p15	Peduoviridae	0.391022	virulent	0.99987
MEC3_p10	Ph243_0	VLP	65648	100	15	1	Complete	High-quality	100	DTR (medium-confidence)		lysogenic		MEC3_p10	Peduoviridae	0.54435	temperate	0.646092
MEC3_p11	Ph488_1	VLP	61543	68	12	4	Medium-quality	Genome-fragment	72.74	HMM-based (lower-bound)		lysogenic		MEC1_p14	Mesyanzhinovviridae	0.427181	virulent	0.649091
MEC3_p12	Ph241_1	VLP	61065	71	8	0	Complete	High-quality	100	DTR (high-confidence)		lysogenic		MEC3_p12	Mesyanzhinovviridae	0.500548	virulent	0.999869
MEC3_p13	Ph289_1	VLP	60844	105	21	0	Medium-quality	Genome-fragment	76.34	HMM-based (lower-bound)		lysogenic		MEC7_p63	Mesyanzhinovviridae	0.454173	temperate	0.876164
MEC3_p14	Ph232_1	VLP	55528	74	7	1	Complete	High-quality	100	DTR (medium-confidence)		lysogenic		MEC3_p14	Mesyanzhinovviridae	0.367882	temperate	0.973594
MEC3_p15	Ph224_1	VLP	52603	69	16	0	Medium-quality	Genome-fragment	57.58	HMM-based (lower-bound)		lysogenic		MEC3_p15	Straboviridae	0.623128	virulent	0.999834
MEC3_p16	Ph223_1	VLP	46001	61	6	1	Low-quality	Genome-fragment	37.63	HMM-based (lower-bound)		lytic		MEC3_p16	Casjensviridae	0.444042	temperate	0.999858
MEC3_p17	Ph465_1	VLP	45430	63	37	0	Complete	High-quality	100	DTR (high-confidence)		lytic		MEC2_p85	Mesyanzhinovviridae	1	virulent	0.999289
MEC3_p18	Ph259_1	VLP	44766	62	23	1	Complete	High-quality	100	DTR (high-confidence)		lytic		MEC2_p19	Peduoviridae	0.383359	temperate	0.999781
MEC3_p19	Ph410_1	VLP	43945	51	19	0	Complete	High-quality	100	DTR (high-confidence)		lytic		MEC2_p2	Peduoviridae	0.554235	virulent	0.965604
MEC3_p2	Ph221_0	VLP	38853	55	13	1	High-quality	High-quality	100	AAI-based (high-confidence)		lytic		MEC3_p2	unknown	0	temperate	0.999855
MEC3_p20	Ph298_1	VLP	43318	80	12	2	Complete	High-quality	100	DTR (high-confidence)		lytic		MEC1_p66	Mesyanzhinovviridae	0.678235	virulent	0.999795
MEC3_p21	Ph516_0	VLP	40446	60	17	0	Medium-quality	Genome-fragment	79.99	AAI-based (medium-confidence)		lytic		MEC3_p21	Peduoviridae	1	temperate	0.999837
MEC3_p22	Ph351_1	VLP	40174	60	13	1	Complete	High-quality	100	DTR (high-confidence)		lysogenic		MEC3_p22	Peduoviridae	0.738667	virulent	0.999862
MEC3_p23	Ph417_1	VLP	38725	70	20	0	High-quality	High-quality	100	AAI-based (high-confidence)		lytic		MEC3_p23	Peduoviridae	0.602784	virulent	0.968468
MEC3_p24	Ph304_2	VLP	38458	60	11	1	Complete	High-quality	100	DTR (medium-confidence)		lytic		MEC3_p24	Straboviridae	0.541593	temperate	0.829463
MEC3_p25	Ph447_1	VLP	37928	46	6	0	Complete	High-quality	100	DTR (high-confidence)		lysogenic		MEC1_p28	Peduoviridae	0.69077	virulent	0.848509
MEC3_p26	Ph446_1	VLP	37306	48	8	1	Complete	High-quality	100	DTR (high-confidence)		lytic		MEC1_p29	Peduoviridae	0.886954	virulent	0.944285
MEC3_p27	Ph517_0	VLP	36928	54	15	0	Medium-quality	Genome-fragment	51.79	HMM-based (lower-bound)		lysogenic		MEC3_p27	Peduoviridae	0.596367	virulent	0.990111
MEC3_p28	Ph255_1	VLP	36110	70	13	1	Low-quality	Genome-fragment	45.46	HMM-based (lower-bound)		lytic		MEC2_p37	unknown	0	virulent	0.918875
MEC3_p3	Ph518_0	VLP	24967	30	12	0	Medium-quality	Genome-fragment	69.72	AAI-based (medium-confidence)		lysogenic		MEC3_p3	Peduoviridae	0.538456	temperate	0.99948
MEC3_p32	Ph212_1	VLP	6066	9	2	0	Low-quality	Genome-fragment	4.45	HMM-based (lower-bound)		lytic		MEC3_p32	unknown	0	virulent	0.999873
MEC3_p4	Ph438_2	VLP	41731	47	12	1	Medium-quality	Genome-fragment	69.33	HMM-based (lower-bound)		lytic		MEC3_p4	Peduoviridae	0.636012	temperate	0.999846
MEC3_p44	Ph450_1	VLP	38618	43	18	0	High-quality	High-quality	100	AAI-based (high-confidence)		lysogenic		MEC3_p44	Mesyanzhinovviridae	0.454173	temperate	0.998808
MEC3_p45	Ph340_1	VLP	40912	61	17	1	Medium-quality	Genome-fragment	54.42	HMM-based (lower-bound)		lytic		MEC8_p94	Mesyanzhinovviridae	1	virulent	0.501005
MEC3_p47	Ph211_1	VLP	50824	66	8	2	Medium-quality	Genome-fragment	59.84	HMM-based (lower-bound)		lytic		MEC3_p47	Mesyanzhinovviridae	0.647869	virulent	0.997709
MEC3_p49	Ph519_0	VLP	45870	61	41	0	Complete	High-quality	100	DTR (high-confidence)		lytic		MEC3_p49	Peduoviridae	0.406238	virulent	0.999863
MEC3_p5	Ph469_1	VLP	40630	60	11	0	Low-quality	Genome-fragment	47.05	HMM-based (lower-bound)		lytic		MEC7_p4	Straboviridae	0.526919	virulent	0.964338
MEC3_p50	Ph520_0	VLP	41025	44	6	0	Complete	High-quality	100	DTR (high-confidence)		lysogenic		MEC3_p50	unknown	0	temperate	0.999849
MEC3_p51	Ph417_1	VLP	38470	70	20	0	Complete	High-quality	100	DTR (high-confidence)		lytic		MEC3_p23	Peduoviridae	0.602784	temperate	0.996949
MEC3_p52	Ph302_1	VLP	36497	48	12	1	Complete	High-quality	100	DTR (high-confidence)		lytic		MEC8_p11	unknown	0	temperate	0.994238
MEC3_p53	Ph349_1	VLP	21283	39	4	0	Complete	High-quality	100	DTR (high-confidence)		lytic		MEC1_p37	Peduoviridae	0.847939	temperate	0.999629
MEC3_p57	Ph300_1	VLP	76702	120	16	0	Complete	High-quality	100	DTR (medium-confidence)		lytic		MEC3_p57	Straboviridae	0.265215	virulent	0.999665
MEC3_p59	Ph521_0	VLP	49054	55	5	1	Medium-quality	Genome-fragment	61.76	HMM-based (lower-bound)		lysogenic		MEC3_p59	unknown	0	virulent	0.999705
MEC3_p6	Ph210_1	VLP	23415	48	4	1	Low-quality	Genome-fragment	34.8	HMM-based (lower-bound)		lytic		MEC4_p105	Straboviridae	0.214837	virulent	0.999852
MEC3_p61	Ph436_1	VLP	39456	70	16	1	Complete	High-quality	100	DTR (high-confidence)		lytic		MEC2_p91	Straboviridae	0.492648	virulent	0.63578
MEC3_p62	Ph301_1	VLP	39299	52	5	1	Complete	High-quality	100	DTR (high-confidence)		lytic		MEC1_p60	Salasmaviridae	0.365661	virulent	0.999862
MEC3_p63	Ph254_1	VLP	36313	53	10	1	High-quality	High-quality	96.37	AAI-based (medium-confidence)		lytic		MEC2_p4	Salasmaviridae	0.490675	virulent	0.999798
MEC3_p64	Ph269_1	VLP	16663	29	9	0	Complete	High-quality	100	DTR (high-confidence)		lysogenic		MEC3_p64	Orlajensenviridae	1	virulent	0.983876
MEC3_p66	Ph296_1	VLP	65157	104	23	1	Medium-quality	Genome-fragment	72.42	HMM-based (lower-bound)		lytic		MEC6_p93	Straboviridae	0.358209	virulent	0.999711
MEC3_p67	Ph297_0	VLP	64630	102	17	0	Medium-quality	Genome-fragment	73.97	HMM-based (lower-bound)		lytic		MEC3_p67	Ackermannviridae	0.291477	virulent	0.986996
MEC3_p69	Ph412_1	VLP	49365	66	25	1	Medium-quality	Genome-fragment	64.43	HMM-based (lower-bound)		lysogenic		MEC3_p69	Casjensviridae	1	temperate	0.999818
MEC3_p7	Ph266_1	VLP	71386	113	34	0	Medium-quality	Genome-fragment	78.49	HMM-based (lower-bound)		lytic		MEC2_p11	Chaseviridae	1	virulent	0.999774
MEC3_p70	Ph245_1	VLP	46464	58	7	1	High-quality	High-quality	97.37	AAI-based (medium-confidence)		lytic		MEC8_p15	Peduoviridae	0.391022	virulent	0.99987
MEC3_p71	Ph285_1	VLP	44442	53	19	1	Medium-quality	Genome-fragment	60.71	HMM-based (lower-bound)		lysogenic		MEC6_p101	Peduoviridae	0.821295	virulent	0.844362
MEC3_p72	Ph283_1	VLP	41481	63	29	0	High-quality	High-quality	97.84	AAI-based (medium-confidence)		lysogenic		MEC2_p115	Peduoviridae	1	temperate	0.993255
MEC3_p73	Ph312_0	VLP	40916	46	17	1	High-quality	High-quality	100	AAI-based (high-confidence)		lysogenic		MEC3_p73	Peduoviridae	0.271307	virulent	0.655548
MEC3_p74	Ph522_0	VLP	36471	48	7	2	Medium-quality	Genome-fragment	74.39	AAI-based (medium-confidence)		lytic		MEC3_p74	Kyanoviridae	1	virulent	0.999861
MEC3_p75	Ph317_1	VLP	35793	57	11	0	Low-quality	Genome-fragment	49.86	HMM-based (lower-bound)		lytic		MEC3_p75	Straboviridae	0.418768	virulent	0.989494
MEC3_p77	Ph314_1	VLP	12118	37	1	1	Low-quality	Genome-fragment	6.91	HMM-based (lower-bound)		lytic		S54_c7486	unknown	0	temperate	0.933662
MEC3_p8	Ph479_0	VLP	69785	97	33	2	Medium-quality	Genome-fragment	79.53	AAI-based (medium-confidence)		lysogenic		MEC3_p8	Chaseviridae	0.237841	temperate	0.999731
MEC3_p9	Ph209_1	VLP	68038	93	14	5	Medium-quality	Genome-fragment	71.11	HMM-based (lower-bound)		lysogenic		MEC3_p9	Straboviridae	0.39281	temperate	0.95939
MEC4_p1	Ph336_1	VLP	102077	137	32	0	High-quality	High-quality	96.69	HMM-based (lower-bound)		lysogenic		MEC4_p1	Mesyanzhinovviridae	0.904408	virulent	0.999549
MEC4_p10	Ph346_1	VLP	63478	95	12	3	Complete	High-quality	100	DTR (high-confidence)		lytic		MEC1_p5	Straboviridae	0.678008	virulent	0.999866
MEC4_p101	Ph285_1	VLP	44442	54	19	1	Medium-quality	Genome-fragment	60.71	HMM-based (lower-bound)		lysogenic		MEC6_p101	Peduoviridae	0.821295	virulent	0.997962
MEC4_p102	Ph342_0	VLP	43050	78	29	0	Medium-quality	Genome-fragment	57.32	HMM-based (lower-bound)		lysogenic		MEC4_p102	Peduoviridae	0.8135	virulent	0.885335
MEC4_p103	Ph422_0	VLP	43045	66	29	1	High-quality	High-quality	100	AAI-based (medium-confidence)		lysogenic		MEC4_p103	Mesyanzhinovviridae	0.78676	virulent	0.999735
MEC4_p104	Ph487_1	VLP	41414	69	11	1	High-quality	High-quality	100	AAI-based (medium-confidence)		lysogenic		MEC1_p74	Mesyanzhinovviridae	0.447239	temperate	0.999814
MEC4_p105	Ph210_1	VLP	38370	49	8	0	High-quality	High-quality	100	AAI-based (medium-confidence)		lysogenic		MEC4_p105	Peduoviridae	0.538348	virulent	0.996625
MEC4_p106	Ph442_1	VLP	36865	55	8	0	High-quality	High-quality	93.88	AAI-based (medium-confidence)		lytic		MEC5_p87	Ackermannviridae	0.489806	virulent	0.907512
MEC4_p107	Ph273_1	VLP	35344	45	11	0	Medium-quality	Genome-fragment	80.92	AAI-based (medium-confidence)		lytic		S57_c6962_start3854_stop43528	Mesyanzhinovviridae	0.40931	virulent	0.999308
MEC4_p108	Ph523_0	VLP	34998	57	28	0	High-quality	High-quality	95.27	AAI-based (medium-confidence)		lytic		MEC4_p108	unknown	0	temperate	0.963742
MEC4_p109	Ph207_1	VLP	34424	48	7	2	Medium-quality	Genome-fragment	55.21	HMM-based (lower-bound)		lytic		MEC4_p109	Peduoviridae	0.629426	virulent	0.999819
MEC4_p112	Ph524_0	VLP	27787	67	4	0	Low-quality	Genome-fragment	8.89	HMM-based (lower-bound)		lytic		MEC4_p112	Straboviridae	0.369868	virulent	0.999872
MEC4_p115	Ph205_0	VLP	19499	14	5	0	Low-quality	Genome-fragment	19.56	HMM-based (lower-bound)		lytic		MEC4_p115	unknown	0	virulent	0.999872
MEC4_p117	Ph247_1	VLP	18849	19	13	1	Low-quality	Genome-fragment	32.2	AAI-based (medium-confidence)		lytic		MEC5_p74	Mesyanzhinovviridae	0.935036	virulent	0.999536
MEC4_p119	Ph202_1	VLP	15993	23	10	0	Low-quality	Genome-fragment	24.9	HMM-based (lower-bound)		lysogenic		MEC4_p119	Peduoviridae	0.344877	temperate	0.999859
MEC4_p12	Ph279_1	VLP	148883	221	83	0	Medium-quality	Genome-fragment	79.22	AAI-based (medium-confidence)		lytic		MEC1_p9	Kyanoviridae	0.934277	virulent	0.999864
MEC4_p120	Ph247_1	VLP	15907	30	8	0	Low-quality	Genome-fragment	26.2	AAI-based (medium-confidence)		lytic		MEC5_p74	Mesyanzhinovviridae	0.309163	virulent	0.999868
MEC4_p121	Ph247_1	VLP	14380	26	9	0	Low-quality	Genome-fragment	24.59	AAI-based (high-confidence)		lytic		MEC5_p74	Mesyanzhinovviridae	0.354191	virulent	0.999869
MEC4_p122	Ph525_0	VLP	11152	20	2	0	Low-quality	Genome-fragment	12.61	HMM-based (lower-bound)		lytic		MEC4_p122	unknown	0	temperate	0.999824
MEC4_p124	Ph328_1	VLP	8679	10	2	0	Low-quality	Genome-fragment	9.65	HMM-based (lower-bound)		lytic		MEC7_p49	unknown	0	virulent	0.911365
MEC4_p135	Ph346_1	VLP	63594	95	12	3	High-quality	High-quality	100	AAI-based (medium-confidence)		lytic		MEC1_p5	Straboviridae	0.678008	virulent	0.999866
MEC4_p14	Ph488_1	VLP	61543	69	12	4	Medium-quality	Genome-fragment	72.74	HMM-based (lower-bound)		lysogenic		MEC1_p14	Mesyanzhinovviridae	0.427181	virulent	0.999827
MEC4_p15	Ph244_0	VLP	58472	96	15	0	Medium-quality	Genome-fragment	73.76	HMM-based (lower-bound)		lysogenic		MEC4_p15	Ackermannviridae	0.205275	virulent	0.979218
MEC4_p16	Ph526_0	VLP	56177	68	5	0	Complete	High-quality	100	DTR (high-confidence)		lytic		MEC4_p16	Peduoviridae	0.29221	virulent	0.99987
MEC4_p17	Ph472_1	VLP	49768	72	6	1	Complete	High-quality	100	DTR (high-confidence)		lytic		MEC1_p21	Rountreeviridae	0.361345	temperate	0.997035
MEC4_p18	Ph527_0	VLP	49693	66	5	0	Complete	High-quality	100	DTR (medium-confidence)		lytic		MEC4_p18	unknown	0	virulent	0.999698
MEC4_p19	Ph201_0	VLP	47919	74	11	2	Medium-quality	Genome-fragment	62.54	HMM-based (lower-bound)		lytic		MEC4_p19	Casjensviridae	0.600862	virulent	0.998209
MEC4_p2	Ph305_0	VLP	42739	69	10	2	Medium-quality	Genome-fragment	68.93	AAI-based (medium-confidence)		lytic		MEC4_p2	Straboviridae	0.651277	virulent	0.999377
MEC4_p20	Ph471_1	VLP	47773	53	4	0	Complete	High-quality	100	DTR (high-confidence)		lytic		MEC6_p17	Casjensviridae	0.485156	virulent	0.999866
MEC4_p21	Ph350_1	VLP	47699	61	13	0	Complete	High-quality	100	DTR (high-confidence)		lytic		MEC5_p19	Drexlerviridae	0.426591	virulent	0.999864
MEC4_p22	Ph261_0	VLP	46810	59	8	0	Complete	High-quality	100	DTR (high-confidence)		lytic		MEC4_p22	Autographiviridae	0.568189	temperate	0.999809
MEC4_p23	Ph197_0	VLP	45979	60	10	2	Medium-quality	Genome-fragment	62.53	HMM-based (lower-bound)		lysogenic		MEC4_p23	Casjensviridae	0.863228	virulent	0.997284
MEC4_p25	Ph465_1	VLP	45430	63	38	0	Complete	High-quality	100	DTR (high-confidence)		lytic		MEC2_p85	Mesyanzhinovviridae	1	virulent	0.999679
MEC4_p26	Ph528_0	VLP	45081	69	25	0	Complete	High-quality	100	DTR (high-confidence)		lytic		MEC4_p26	Mesyanzhinovviridae	1	virulent	0.999866
MEC4_p27	Ph315_1	VLP	44718	47	9	0	Medium-quality	Genome-fragment	56.96	HMM-based (lower-bound)		lytic		MEC8_p77	Guelinviridae	0.290672	virulent	0.999857
MEC4_p28	Ph529_0	VLP	43531	54	20	1	Complete	High-quality	100	DTR (high-confidence)		lysogenic		MEC4_p28	unknown	0	temperate	0.967592
MEC4_p29	Ph298_1	VLP	43318	81	12	2	Complete	High-quality	100	DTR (high-confidence)		lytic		MEC1_p66	Mesyanzhinovviridae	0.678235	virulent	0.999866
MEC4_p30	Ph193_0	VLP	41695	60	12	0	Medium-quality	Genome-fragment	73.93	HMM-based (lower-bound)		lytic		MEC4_p30	Kyanoviridae	1	virulent	0.506528
MEC4_p31	Ph190_0	VLP	41536	57	8	0	Complete	High-quality	100	DTR (high-confidence)		lysogenic		MEC4_p31	Peduoviridae	0.90017	virulent	0.975718
MEC4_p32	Ph189_1	VLP	40303	61	5	1	Medium-quality	Genome-fragment	65.9	AAI-based (medium-confidence)		lytic		MEC4_p32	Peduoviridae	0.395351	virulent	0.984987
MEC4_p33	Ph453_1	VLP	39901	71	6	1	Complete	High-quality	100	DTR (high-confidence)		lytic		MEC4_p33	Straboviridae	0.715643	virulent	0.986688
MEC4_p34	Ph188_1	VLP	39639	55	23	0	Complete	High-quality	100	DTR (high-confidence)		lytic		MEC4_p34	Ackermannviridae	0.317108	virulent	0.999858
MEC4_p35	Ph301_1	VLP	39618	53	5	1	Complete	High-quality	100	DTR (high-confidence)		lytic		MEC1_p60	Salasmaviridae	0.365661	virulent	0.999868
MEC4_p36	Ph530_0	VLP	39244	59	9	0	Low-quality	Genome-fragment	49.48	HMM-based (lower-bound)		lytic		MEC4_p36	Casjensviridae	0.345077	temperate	0.998303
MEC4_p37	Ph447_1	VLP	37928	46	6	0	Complete	High-quality	100	DTR (high-confidence)		lysogenic		MEC1_p28	Peduoviridae	0.69077	temperate	0.890017
MEC4_p38	Ph443_1	VLP	37208	61	14	0	Complete	High-quality	100	DTR (high-confidence)		lytic		MEC4_p38	Mesyanzhinovviridae	0.381824	temperate	0.558843
MEC4_p39	Ph531_0	VLP	37116	60	18	0	Complete	High-quality	100	DTR (medium-confidence)		lysogenic		MEC4_p39	unknown	0	virulent	0.999862
MEC4_p4	Ph187_1	VLP	11692	11	4	0	Low-quality	Genome-fragment	17.73	HMM-based (lower-bound)		lytic		MEC5_p143	Peduoviridae	0.457946	temperate	0.878924
MEC4_p40	Ph191_0	VLP	36768	55	7	0	Complete	High-quality	100	DTR (medium-confidence)		lysogenic		MEC4_p40	Peduoviridae	0.90017	virulent	0.686504
MEC4_p41	Ph186_1	VLP	36414	47	8	1	Medium-quality	Genome-fragment	51.33	HMM-based (lower-bound)		lysogenic		MEC4_p41	Straboviridae	0.750837	virulent	0.999846
MEC4_p42	Ph462_0	VLP	36177	54	12	0	Medium-quality	Genome-fragment	54.28	HMM-based (lower-bound)		lysogenic		MEC4_p42	unknown	0	temperate	0.999803
MEC4_p58	Ph532_0	VLP	95727	99	11	2	Complete	High-quality	100	DTR (high-confidence)		lytic		MEC4_p58	unknown	0	virulent	0.999867
MEC4_p59	Ph224_1	VLP	52529	69	17	0	Medium-quality	Genome-fragment	54.85	HMM-based (lower-bound)		lysogenic		MEC3_p15	Straboviridae	0.623128	virulent	0.999821
MEC4_p60	Ph293_0	VLP	51796	85	21	0	Complete	High-quality	100	DTR (high-confidence)		lysogenic		MEC4_p60	Peduoviridae	0.358576	temperate	0.984246
MEC4_p61	Ph316_1	VLP	46050	64	6	0	Medium-quality	Genome-fragment	55.09	HMM-based (lower-bound)		lytic		MEC8_p12	Casjensviridae	0.707799	virulent	0.999824
MEC4_p62	Ph421_0	VLP	42889	64	21	1	Complete	High-quality	100	DTR (high-confidence)		lysogenic		MEC4_p62	Peduoviridae	0.482858	temperate	0.999051
MEC4_p63	Ph185_1	VLP	39325	66	5	3	Medium-quality	Genome-fragment	72.22	AAI-based (medium-confidence)		lytic		MEC6_p65	Guelinviridae	0.371305	virulent	0.99978
MEC4_p65	Ph533_0	VLP	37605	55	10	3	Complete	High-quality	100	DTR (high-confidence)		lytic		MEC4_p65	unknown	0	virulent	0.999769
MEC4_p66	Ph184_1	VLP	37379	51	11	1	Complete	High-quality	100	DTR (high-confidence)		lytic		MEC5_p36	Kyanoviridae	0.350238	virulent	0.999835
MEC4_p67	Ph446_1	VLP	37306	47	8	1	Complete	High-quality	100	DTR (high-confidence)		lytic		MEC1_p29	Peduoviridae	0.886954	virulent	0.684017
MEC4_p68	Ph267_1	VLP	36598	62	9	1	Complete	High-quality	100	DTR (high-confidence)		lytic		MEC8_p121	Mesyanzhinovviridae	0.679653	temperate	0.895996
MEC4_p69	Ph534_0	VLP	34351	50	11	1	Low-quality	Genome-fragment	44.15	HMM-based (lower-bound)		lytic		MEC4_p69	unknown	0	temperate	0.99985
MEC4_p7	Ph336_1	VLP	60549	80	14	0	Complete	High-quality	100	DTR (medium-confidence)		lytic		MEC4_p1	Mesyanzhinovviridae	0.451713	temperate	0.999769
MEC4_p71	Ph183_1	VLP	9984	16	1	1	Low-quality	Genome-fragment	6.19	HMM-based (lower-bound)		lysogenic		MEC6_p44	unknown	0	temperate	0.998479
MEC4_p8	Ph211_1	VLP	50484	68	8	2	Medium-quality	Genome-fragment	59.58	HMM-based (lower-bound)		lytic		MEC3_p47	Mesyanzhinovviridae	0.662488	temperate	0.649168
MEC4_p81	Ph328_2	VLP	52967	69	9	1	Medium-quality	Genome-fragment	54.48	HMM-based (lower-bound)		lysogenic		MEC4_p81	Mesyanzhinovviridae	0.390206	temperate	0.976565
MEC4_p82	Ph182_1	VLP	48662	84	11	0	Medium-quality	Genome-fragment	55.56	HMM-based (lower-bound)		lytic		MEC4_p82	Vilmaviridae	0.206755	virulent	0.98846
MEC4_p83	Ph391_1	VLP	43087	61	8	2	Low-quality	Genome-fragment	41.17	HMM-based (lower-bound)		lytic		MEC2_p74	Mesyanzhinovviridae	0.584259	temperate	0.999824
MEC4_p84	Ph306_1	VLP	39378	46	10	3	Complete	High-quality	100	DTR (high-confidence)		lytic		MEC4_p84	Straboviridae	0.636695	virulent	0.545609
MEC4_p85	Ph254_1	VLP	36313	53	10	1	High-quality	High-quality	96.37	AAI-based (medium-confidence)		lytic		MEC2_p4	Salasmaviridae	0.490675	virulent	0.999798
MEC4_p9	Ph445_1	VLP	40116	42	16	0	Medium-quality	Genome-fragment	62.04	HMM-based (lower-bound)		lytic		MEC8_p9	Mesyanzhinovviridae	0.400726	virulent	0.99984
MEC4_p90	Ph323_0	VLP	74094	121	22	7	High-quality	High-quality	100	AAI-based (medium-confidence)		lytic		MEC4_p90	Straboviridae	0.374739	virulent	0.999863
MEC4_p91	Ph296_1	VLP	65157	104	23	1	Medium-quality	Genome-fragment	72.42	HMM-based (lower-bound)		lytic		MEC6_p93	Straboviridae	0.358209	virulent	0.902822
MEC4_p92	Ph289_1	VLP	60706	104	21	0	Medium-quality	Genome-fragment	76.2	HMM-based (lower-bound)		lysogenic		MEC7_p63	Mesyanzhinovviridae	0.454173	temperate	0.999841
MEC4_p96	Ph245_1	VLP	46458	58	7	1	High-quality	High-quality	97.36	AAI-based (medium-confidence)		lytic		MEC8_p15	Peduoviridae	0.391022	virulent	0.99987
MEC4_p97	Ph291_0	VLP	45642	82	25	1	High-quality	High-quality	100	AAI-based (high-confidence)		lysogenic		MEC4_p97	Peduoviridae	0.309903	temperate	0.99983
MEC4_p98	Ph535_0	VLP	45287	69	26	0	Medium-quality	Genome-fragment	84.75	AAI-based (high-confidence)		lytic		MEC4_p98	unknown	0	virulent	0.999744
MEC5_p1	Ph303_2	VLP	50582	86	14	4	Medium-quality	Genome-fragment	55.97	HMM-based (lower-bound)		lytic		MEC5_p1	unknown	0	temperate	0.729502
MEC5_p103	Ph202_1	VLP	15991	23	10	0	Low-quality	Genome-fragment	24.89	HMM-based (lower-bound)		lysogenic		MEC4_p119	Peduoviridae	0.344877	temperate	0.999859
MEC5_p104	Ph536_0	VLP	14739	19	4	0	Low-quality	Genome-fragment	17.14	HMM-based (lower-bound)		lytic		MEC5_p104	unknown	0	virulent	0.808583
MEC5_p107	Ph179_0	VLP	11204	16	11	0	Low-quality	Genome-fragment	27.73	AAI-based (medium-confidence)		lytic		MEC5_p107	unknown	0	temperate	0.999859
MEC5_p11	Ph279_1	VLP	148883	221	84	0	Medium-quality	Genome-fragment	79.22	AAI-based (medium-confidence)		lytic		MEC1_p9	Kyanoviridae	0.934277	virulent	0.999861
MEC5_p110	Ph470_0	VLP	6578	17	3	0	Low-quality	Genome-fragment	12.97	AAI-based (medium-confidence)		lytic		MEC5_p110	unknown	0	temperate	0.999857
MEC5_p124	Ph290_1	VLP	48410	74	19	1	Complete	High-quality	100	DTR (medium-confidence)		lysogenic		MEC7_p46	Mesyanzhinovviridae	0.396979	temperate	0.790609
MEC5_p125	Ph174_1	VLP	48127	56	13	0	Complete	High-quality	100	DTR (high-confidence)		lysogenic		MEC5_p125	Casjensviridae	0.435947	virulent	0.999855
MEC5_p126	Ph391_1	VLP	42276	57	5	1	Low-quality	Genome-fragment	45.84	HMM-based (lower-bound)		lytic		MEC2_p74	Mesyanzhinovviridae	0.584259	virulent	0.999684
MEC5_p127	Ph402_0	VLP	40249	58	28	0	Complete	High-quality	100	DTR (high-confidence)		lysogenic		MEC5_p127	Peduoviridae	1	temperate	0.999842
MEC5_p128	Ph309_1	VLP	39483	47	5	0	Complete	High-quality	100	DTR (high-confidence)		lytic		MEC1_p59	unknown	0	temperate	0.999859
MEC5_p129	Ph437_1	VLP	36233	53	15	2	Complete	High-quality	100	DTR (high-confidence)		lytic		MEC1_p32	Straboviridae	0.250827	temperate	0.999503
MEC5_p13	Ph346_1	VLP	63420	95	12	3	Complete	High-quality	100	DTR (high-confidence)		lytic		MEC1_p5	Straboviridae	0.678008	virulent	0.999866
MEC5_p130	Ph322_1	VLP	35577	53	14	1	Low-quality	Genome-fragment	47.6	HMM-based (lower-bound)		lytic		MEC5_p130	Straboviridae	0.620756	virulent	0.999859
MEC5_p14	Ph488_1	VLP	61648	68	12	4	Medium-quality	Genome-fragment	72.84	HMM-based (lower-bound)		lysogenic		MEC1_p14	Mesyanzhinovviridae	0.427181	temperate	0.638897
MEC5_p143	Ph187_1	VLP	37471	52	14	0	Medium-quality	Genome-fragment	53.33	HMM-based (lower-bound)		lytic		MEC5_p143	Peduoviridae	0.396572	virulent	0.962276
MEC5_p144	Ph283_1	VLP	41254	62	29	0	High-quality	High-quality	97.29	AAI-based (medium-confidence)		lysogenic		MEC2_p115	Peduoviridae	1	temperate	0.995948
MEC5_p145	Ph172_1	VLP	35265	51	7	0	Low-quality	Genome-fragment	46.88	HMM-based (lower-bound)		lytic		MEC6_p66	Guelinviridae	0.547838	temperate	0.976105
MEC5_p15	Ph537_0	VLP	61407	62	9	0	Complete	High-quality	100	DTR (high-confidence)		lytic		MEC5_p15	Kyanoviridae	1	virulent	0.999787
MEC5_p17	Ph347_1	VLP	58595	73	46	0	Complete	High-quality	100	DTR (high-confidence)		lytic		MEC2_p14	Mesyanzhinovviridae	1	virulent	0.999555
MEC5_p18	Ph198_1	VLP	52601	85	16	3	Medium-quality	Genome-fragment	71.41	HMM-based (lower-bound)		lytic		MEC6_p14	Casjensviridae	0.777353	virulent	0.999069
MEC5_p19	Ph350_1	VLP	47701	61	13	0	Complete	High-quality	100	DTR (high-confidence)		lytic		MEC5_p19	Drexlerviridae	0.426591	virulent	0.995111
MEC5_p2	Ph467_1	VLP	44782	60	4	1	Low-quality	Genome-fragment	31.84	HMM-based (lower-bound)		lytic		MEC1_p23	Ackermannviridae	0.433019	virulent	0.999854
MEC5_p20	Ph316_1	VLP	46050	66	6	0	Medium-quality	Genome-fragment	55.09	HMM-based (lower-bound)		lytic		MEC8_p12	Casjensviridae	0.707799	temperate	0.996532
MEC5_p21	Ph223_1	VLP	46001	62	6	1	Low-quality	Genome-fragment	37.63	HMM-based (lower-bound)		lytic		MEC3_p16	Casjensviridae	0.444042	temperate	0.999737
MEC5_p22	Ph538_0	VLP	45170	58	19	1	Complete	High-quality	100	DTR (high-confidence)		lytic		MEC5_p22	Autographiviridae	1	virulent	0.967239
MEC5_p23	Ph463_0	VLP	43907	41	13	0	Complete	High-quality	100	DTR (medium-confidence)		lysogenic		MEC5_p23	Peduoviridae	1	temperate	0.999831
MEC5_p24	Ph418_1	VLP	42952	58	12	0	Complete	High-quality	100	DTR (high-confidence)		lytic		MEC2_p22	Mesyanzhinovviridae	0.377254	virulent	0.999866
MEC5_p26	Ph171_1	VLP	42617	57	20	3	Medium-quality	Genome-fragment	59.8	HMM-based (lower-bound)		lysogenic		MEC5_p26	Peduoviridae	0.699614	temperate	0.875845
MEC5_p27	Ph413_0	VLP	41693	64	17	3	Complete	High-quality	100	DTR (high-confidence)		lysogenic		MEC5_p27	Peduoviridae	0.510403	temperate	0.999809
MEC5_p28	Ph309_1	VLP	40112	48	5	0	Complete	High-quality	100	DTR (high-confidence)		lytic		MEC1_p59	unknown	0	temperate	0.99986
MEC5_p29	Ph170_1	VLP	39893	57	19	3	Complete	High-quality	100	DTR (high-confidence)		lytic		MEC5_p29	Peduoviridae	0.514792	virulent	0.999748
MEC5_p30	Ph188_1	VLP	39639	56	23	0	Complete	High-quality	100	DTR (high-confidence)		lytic		MEC4_p34	Ackermannviridae	0.317108	virulent	0.999858
MEC5_p31	Ph185_1	VLP	39325	66	5	3	Medium-quality	Genome-fragment	72.22	AAI-based (medium-confidence)		lytic		MEC6_p65	Guelinviridae	0.371305	temperate	0.904884
MEC5_p33	Ph450_1	VLP	38537	42	18	0	Complete	High-quality	100	DTR (high-confidence)		lysogenic		MEC3_p44	Mesyanzhinovviridae	0.454173	temperate	0.995785
MEC5_p34	Ph168_1	VLP	37851	55	21	0	Medium-quality	Genome-fragment	76.52	AAI-based (medium-confidence)		lytic		MEC5_p34	Chaseviridae	0.443912	virulent	0.999757
MEC5_p36	Ph184_1	VLP	37382	51	12	1	Complete	High-quality	100	DTR (high-confidence)		lytic		MEC5_p36	Kyanoviridae	0.350238	virulent	0.996729
MEC5_p37	Ph186_1	VLP	36414	47	8	1	Medium-quality	Genome-fragment	51.33	HMM-based (lower-bound)		lysogenic		MEC4_p41	Straboviridae	0.750837	virulent	0.999866
MEC5_p38	Ph351_1	VLP	35849	61	14	1	Complete	High-quality	100	DTR (high-confidence)		lysogenic		MEC3_p22	Peduoviridae	0.738667	virulent	0.999816
MEC5_p39	Ph539_0	VLP	32041	44	14	2	Complete	High-quality	100	DTR (high-confidence)		lysogenic		MEC5_p39	unknown	0	temperate	0.835683
MEC5_p4	Ph445_1	VLP	38238	42	16	0	Complete	High-quality	100	DTR (high-confidence)		lytic		MEC8_p9	Mesyanzhinovviridae	0.400726	virulent	0.99981
MEC5_p5	Ph540_0	VLP	36194	60	14	1	Complete	High-quality	100	DTR (high-confidence)		lytic		MEC5_p5	unknown	0	temperate	0.99882
MEC5_p54	Ph541_0	VLP	56693	74	21	2	Complete	High-quality	100	DTR (high-confidence)		lytic		MEC5_p54	Straboviridae	1	virulent	0.999777
MEC5_p55	Ph400_1	VLP	43844	63	40	0	Complete	High-quality	100	DTR (high-confidence)		lysogenic		MEC5_p70	Chaseviridae	1	temperate	0.989901
MEC5_p56	Ph267_1	VLP	36148	62	9	1	Medium-quality	Genome-fragment	52.03	HMM-based (lower-bound)		lytic		MEC8_p121	Mesyanzhinovviridae	0.679653	temperate	0.895996
MEC5_p57	Ph278_1	VLP	34016	54	7	0	Low-quality	Genome-fragment	33.01	HMM-based (lower-bound)		lytic		MEC5_p57	Guelinviridae	0.618001	virulent	0.999402
MEC5_p58	Ph253_1	VLP	13342	25	2	0	Low-quality	Genome-fragment	13.62	HMM-based (lower-bound)		lytic		MEC5_p58	unknown	0	temperate	0.999837
MEC5_p59	Ph339_0	VLP	45713	71	22	0	Medium-quality	Genome-fragment	60.17	HMM-based (lower-bound)		lysogenic		MEC5_p59	Casjensviridae	1	temperate	0.762897
MEC5_p6	Ph250_2	VLP	13379	23	1	0	Low-quality	Genome-fragment	7.31	HMM-based (lower-bound)		lytic		MEC5_p6	unknown	0	virulent	0.999874
MEC5_p61	Ph310_1	VLP	36643	59	10	1	Medium-quality	Genome-fragment	78.63	AAI-based (medium-confidence)		lytic		MEC9_p83	Peduoviridae	0.433847	temperate	0.60685
MEC5_p62	Ph172_1	VLP	35265	51	7	0	Low-quality	Genome-fragment	46.88	HMM-based (lower-bound)		lytic		MEC6_p66	Guelinviridae	0.547838	temperate	0.976105
MEC5_p63	Ph245_1	VLP	28076	38	5	1	Low-quality	Genome-fragment	33.91	HMM-based (lower-bound)		lytic		MEC8_p15	Peduoviridae	0.391022	virulent	0.999871
MEC5_p64	Ph414_1	VLP	25520	37	9	0	Medium-quality	Genome-fragment	67.12	AAI-based (medium-confidence)		lysogenic		MEC5_p64	Peduoviridae	0.647549	virulent	0.998838
MEC5_p7	Ph167_1	VLP	42218	70	12	1	Complete	High-quality	100	DTR (high-confidence)		lytic		MEC7_p72	Casjensviridae	0.409558	virulent	0.999614
MEC5_p70	Ph400_1	VLP	83744	117	72	0	High-quality	High-quality	100	AAI-based (medium-confidence)		lysogenic		MEC5_p70	Chaseviridae	1	temperate	0.985955
MEC5_p72	Ph289_1	VLP	60751	105	21	0	Medium-quality	Genome-fragment	76.25	HMM-based (lower-bound)		lysogenic		MEC7_p63	Mesyanzhinovviridae	0.454173	temperate	0.999797
MEC5_p74	Ph247_1	VLP	56881	85	34	0	High-quality	High-quality	97.35	AAI-based (medium-confidence)		lytic		MEC5_p74	Mesyanzhinovviridae	1	virulent	0.999863
MEC5_p75	Ph166_1	VLP	46361	64	5	0	Low-quality	Genome-fragment	44.86	HMM-based (lower-bound)		lytic		MEC9_p73	Guelinviridae	0.381129	virulent	0.99864
MEC5_p77	Ph542_0	VLP	44946	61	18	3	Medium-quality	Genome-fragment	86.49	AAI-based (high-confidence)		lysogenic		MEC5_p77	Peduoviridae	0.572293	temperate	0.999776
MEC5_p78	Ph543_0	VLP	42500	68	14	1	Medium-quality	Genome-fragment	82.99	AAI-based (medium-confidence)		lysogenic		MEC5_p78	unknown	0	virulent	0.966549
MEC5_p79	Ph411_0	VLP	40662	61	16	0	Medium-quality	Genome-fragment	85.19	AAI-based (high-confidence)		lytic		MEC5_p79	Peduoviridae	0.538143	temperate	0.998284
MEC5_p81	Ph263_0	VLP	40465	57	12	1	Medium-quality	Genome-fragment	88.98	AAI-based (medium-confidence)		lysogenic		MEC5_p81	Peduoviridae	0.30101	temperate	0.956141
MEC5_p82	Ph194_0	VLP	40207	73	26	1	High-quality	High-quality	90.75	AAI-based (medium-confidence)		lytic		MEC5_p82	Chaseviridae	1	virulent	0.938444
MEC5_p83	Ph165_1	VLP	40176	56	35	1	High-quality	High-quality	100	AAI-based (high-confidence)		lysogenic		MEC8_p112	Casjensviridae	1	virulent	0.997259
MEC5_p85	Ph394_1	VLP	38925	60	14	1	Medium-quality	Genome-fragment	52.77	HMM-based (lower-bound)		lysogenic		MEC5_p85	Mesyanzhinovviridae	0.789734	temperate	0.999837
MEC5_p86	Ph163_1	VLP	37313	46	12	0	High-quality	High-quality	91.35	AAI-based (high-confidence)		lysogenic		MEC5_p86	Mesyanzhinovviridae	0.3921	temperate	0.997093
MEC5_p87	Ph442_1	VLP	37185	55	8	0	High-quality	High-quality	94.69	AAI-based (medium-confidence)		lytic		MEC5_p87	Ackermannviridae	0.489806	temperate	0.643203
MEC5_p88	Ph273_1	VLP	35901	44	11	0	Medium-quality	Genome-fragment	82.2	AAI-based (medium-confidence)		lytic		S57_c6962_start3854_stop43528	Mesyanzhinovviridae	0.40931	virulent	0.999632
MEC5_p9	Ph168_1	VLP	37109	55	21	0	Medium-quality	Genome-fragment	75.02	AAI-based (medium-confidence)		lytic		MEC5_p34	Chaseviridae	0.443912	virulent	0.998244
MEC5_p90	Ph544_0	VLP	34354	48	12	0	High-quality	High-quality	94.99	AAI-based (medium-confidence)		lysogenic		MEC5_p90	Peduoviridae	0.580652	temperate	0.866037
MEC5_p91	Ph213_1	VLP	34182	52	16	1	Low-quality	Genome-fragment	47.6	HMM-based (lower-bound)		lysogenic		MEC5_p91	Straboviridae	0.705304	temperate	0.766088
MEC5_p93	Ph271_2	VLP	32785	57	6	0	High-quality	High-quality	100	AAI-based (medium-confidence)		lytic		MEC5_p93	Straboviridae	0.691315	virulent	0.999709
MEC5_p94	Ph444_1	VLP	31017	50	14	0	Medium-quality	Genome-fragment	86.16	AAI-based (medium-confidence)		lytic		MEC5_p94	Straboviridae	0.388613	temperate	0.999065
MEC5_p95	Ph545_0	VLP	30753	41	9	0	Low-quality	Genome-fragment	35.48	HMM-based (lower-bound)		lysogenic		MEC5_p95	unknown	0	virulent	0.999865
MEC5_p97	Ph414_1	VLP	25520	37	9	0	Medium-quality	Genome-fragment	67.12	AAI-based (medium-confidence)		lysogenic		MEC5_p64	Peduoviridae	0.647549	virulent	0.998838
MEC6_p1	Ph346_1	VLP	62253	94	12	3	High-quality	High-quality	97.91	AAI-based (medium-confidence)		lytic		MEC1_p5	Straboviridae	0.678008	virulent	0.999863
MEC6_p10	Ph173_0	VLP	92289	123	22	2	Complete	High-quality	100	DTR (high-confidence)		lytic		MEC6_p10	Vilmaviridae	0.15239	virulent	0.999798
MEC6_p100	Ph546_0	VLP	47607	70	10	0	Medium-quality	Genome-fragment	70.55	HMM-based (lower-bound)		lysogenic		MEC6_p100	Peduoviridae	0.692994	temperate	0.562816
MEC6_p101	Ph285_1	VLP	44455	53	19	1	Medium-quality	Genome-fragment	60.73	HMM-based (lower-bound)		lysogenic		MEC6_p101	Peduoviridae	0.821295	virulent	0.844362
MEC6_p102	Ph406_2	VLP	43689	57	10	0	High-quality	High-quality	100	AAI-based (high-confidence)		lytic		MEC6_p102	Casjensviridae	0.367474	temperate	0.999813
MEC6_p103	Ph547_0	VLP	40222	56	13	0	Medium-quality	Genome-fragment	54.36	HMM-based (lower-bound)		lysogenic		MEC6_p103	Casjensviridae	1	temperate	0.984989
MEC6_p104	Ph394_1	VLP	38887	60	14	1	Medium-quality	Genome-fragment	52.71	HMM-based (lower-bound)		lysogenic		MEC5_p85	Mesyanzhinovviridae	0.789734	temperate	0.999837
MEC6_p105	Ph163_1	VLP	37259	46	12	0	High-quality	High-quality	91.21	AAI-based (high-confidence)		lysogenic		MEC5_p86	Mesyanzhinovviridae	0.3921	temperate	0.997093
MEC6_p106	Ph273_1	VLP	35649	45	11	1	Medium-quality	Genome-fragment	81.62	AAI-based (medium-confidence)		lytic		S57_c6962_start3854_stop43528	Mesyanzhinovviridae	0.40931	virulent	0.999703
MEC6_p107	Ph213_1	VLP	34144	51	16	1	Low-quality	Genome-fragment	47.54	HMM-based (lower-bound)		lysogenic		MEC5_p91	Straboviridae	0.705304	temperate	0.593722
MEC6_p108	Ph271_1	VLP	32576	51	7	0	High-quality	High-quality	100	AAI-based (medium-confidence)		lytic		MEC6_p108	Straboviridae	0.691315	virulent	0.999787
MEC6_p109	Ph245_1	VLP	28250	39	5	1	Low-quality	Genome-fragment	34.12	HMM-based (lower-bound)		lytic		MEC8_p15	Peduoviridae	0.391022	virulent	0.999871
MEC6_p112	Ph548_0	VLP	17866	31	2	1	Low-quality	Genome-fragment	15.4	HMM-based (lower-bound)		lytic		MEC6_p112	unknown	0	temperate	0.99986
MEC6_p113	Ph161_0	VLP	10627	13	3	0	Medium-quality	Genome-fragment	70.14	AAI-based (high-confidence)		lysogenic		MEC6_p113	unknown	0	temperate	0.99986
MEC6_p114	Ph347_1	VLP	6402	5	3	0	Low-quality	Genome-fragment	10.44	AAI-based (high-confidence)		lytic		MEC2_p14	Mesyanzhinovviridae	1	virulent	0.999291
MEC6_p12	Ph209_1	VLP	68038	92	14	5	Medium-quality	Genome-fragment	71.11	HMM-based (lower-bound)		lysogenic		MEC3_p9	Straboviridae	0.39281	temperate	0.996687
MEC6_p121	Ph412_2	VLP	47762	76	21	1	Medium-quality	Genome-fragment	63.25	HMM-based (lower-bound)		lysogenic		MEC6_p121	Casjensviridae	1	temperate	0.996021
MEC6_p122	Ph549_0	VLP	35042	48	12	1	Medium-quality	Genome-fragment	77.56	AAI-based (medium-confidence)		lytic		MEC6_p122	unknown	0	temperate	0.999858
MEC6_p13	Ph199_0	VLP	53754	81	10	1	Medium-quality	Genome-fragment	53.87	HMM-based (lower-bound)		lytic		MEC6_p13	Ackermannviridae	0.143637	temperate	0.978964
MEC6_p14	Ph198_1	VLP	52601	84	16	3	Medium-quality	Genome-fragment	71.41	HMM-based (lower-bound)		lytic		MEC6_p14	Casjensviridae	0.777353	virulent	0.999611
MEC6_p15	Ph200_0	VLP	51971	71	10	2	Complete	High-quality	100	DTR (high-confidence)		lytic		MEC6_p15	Casjensviridae	0.550612	virulent	0.999768
MEC6_p16	Ph159_1	VLP	49783	81	8	0	Complete	High-quality	100	DTR (high-confidence)		lytic		MEC6_p16	Casjensviridae	0.687572	virulent	0.983039
MEC6_p17	Ph471_1	VLP	47773	53	4	0	Complete	High-quality	100	DTR (high-confidence)		lytic		MEC6_p17	Casjensviridae	0.485156	virulent	0.999867
MEC6_p18	Ph223_1	VLP	46001	62	6	1	Low-quality	Genome-fragment	37.63	HMM-based (lower-bound)		lytic		MEC3_p16	Casjensviridae	0.444042	temperate	0.999854
MEC6_p19	Ph465_1	VLP	45430	63	37	0	Complete	High-quality	100	DTR (high-confidence)		lytic		MEC2_p85	Mesyanzhinovviridae	1	virulent	0.991759
MEC6_p2	Ph317_1	VLP	35399	57	11	0	Low-quality	Genome-fragment	49.31	HMM-based (lower-bound)		lytic		MEC3_p75	Straboviridae	0.418768	virulent	0.981445
MEC6_p20	Ph259_1	VLP	44766	62	23	1	Complete	High-quality	100	DTR (high-confidence)		lytic		MEC2_p19	Peduoviridae	0.383359	temperate	0.999825
MEC6_p21	Ph158_1	VLP	43461	57	13	2	Complete	High-quality	100	DTR (high-confidence)		lysogenic		MEC6_p21	Peduoviridae	0.636026	temperate	0.997997
MEC6_p22	Ph550_0	VLP	43376	74	14	0	Medium-quality	Genome-fragment	71.22	HMM-based (lower-bound)		lysogenic		MEC6_p22	unknown	0	temperate	0.860685
MEC6_p23	Ph298_1	VLP	43318	81	12	2	Complete	High-quality	100	DTR (high-confidence)		lytic		MEC1_p66	Mesyanzhinovviridae	0.678235	virulent	0.999683
MEC6_p24	Ph457_1	VLP	42771	68	23	1	Medium-quality	Genome-fragment	56.22	HMM-based (lower-bound)		lysogenic		MEC6_p24	unknown	0	temperate	0.999265
MEC6_p25	Ph189_1	VLP	40303	61	5	1	Medium-quality	Genome-fragment	65.86	AAI-based (medium-confidence)		lytic		MEC4_p32	Peduoviridae	0.395351	virulent	0.99985
MEC6_p26	Ph188_1	VLP	39639	54	23	0	Complete	High-quality	100	DTR (high-confidence)		lytic		MEC4_p34	Ackermannviridae	0.317108	virulent	0.999863
MEC6_p27	Ph450_1	VLP	38537	43	18	0	Complete	High-quality	100	DTR (high-confidence)		lysogenic		MEC3_p44	Mesyanzhinovviridae	0.454173	temperate	0.942608
MEC6_p28	Ph447_1	VLP	37928	45	6	0	Complete	High-quality	100	DTR (high-confidence)		lysogenic		MEC1_p28	Peduoviridae	0.69077	virulent	0.900655
MEC6_p29	Ph157_1	VLP	36574	52	8	1	Low-quality	Genome-fragment	40.88	HMM-based (lower-bound)		lytic		MEC6_p29	Straboviridae	0.805513	temperate	0.999827
MEC6_p30	Ph186_1	VLP	36414	47	8	1	Medium-quality	Genome-fragment	51.33	HMM-based (lower-bound)		lysogenic		MEC4_p41	Straboviridae	0.750837	virulent	0.999834
MEC6_p31	Ph397_1	VLP	36031	48	27	0	Complete	High-quality	100	DTR (medium-confidence)		lysogenic		MEC6_p31	Peduoviridae	0.485465	temperate	0.99983
MEC6_p32	Ph551_0	VLP	35109	41	13	2	Complete	High-quality	100	DTR (high-confidence)		lysogenic		MEC6_p32	unknown	0	virulent	0.999712
MEC6_p33	Ph322_1	VLP	34747	54	12	0	Low-quality	Genome-fragment	47.26	HMM-based (lower-bound)		lytic		MEC5_p130	Straboviridae	0.652034	virulent	0.924176
MEC6_p34	Ph552_0	VLP	32508	46	5	0	Complete	High-quality	100	DTR (medium-confidence)		lysogenic		MEC6_p34	unknown	0	virulent	0.961635
MEC6_p35	Ph349_1	VLP	21283	38	4	0	Complete	High-quality	100	DTR (high-confidence)		lytic		MEC1_p37	Peduoviridae	0.847939	temperate	0.999629
MEC6_p38	Ph156_0	VLP	15965	29	5	0	Low-quality	Genome-fragment	18.62	HMM-based (lower-bound)		lytic		MEC6_p38	unknown	0	temperate	0.99986
MEC6_p39	Ph153_1	VLP	14574	27	1	1	Low-quality	Genome-fragment	8.05	HMM-based (lower-bound)		lysogenic		MEC6_p39	Zobellviridae	0.609848	temperate	0.99986
MEC6_p4	Ph340_1	VLP	40912	62	17	1	Medium-quality	Genome-fragment	54.42	HMM-based (lower-bound)		lytic		MEC8_p94	Mesyanzhinovviridae	1	virulent	0.999264
MEC6_p40	Ph252_1	VLP	14545	28	3	1	Low-quality	Genome-fragment	12.92	HMM-based (lower-bound)		lysogenic		MEC2_p42	Peduoviridae	0.543287	virulent	0.999874
MEC6_p41	Ph553_0	VLP	11774	29	4	0	Medium-quality	Genome-fragment	52.45	HMM-based (lower-bound)		lytic		MEC6_p41	Peduoviridae	1	virulent	0.989616
MEC6_p44	Ph183_1	VLP	9984	16	1	1	Low-quality	Genome-fragment	6.19	HMM-based (lower-bound)		lysogenic		MEC6_p44	unknown	0	temperate	0.998479
MEC6_p46	Ph554_0	VLP	6788	9	2	0	Low-quality	Genome-fragment	4.69	HMM-based (lower-bound)		lysogenic		MEC6_p46	Mesyanzhinovviridae	0.843994	temperate	0.997989
MEC6_p5	Ph555_0	VLP	63550	79	13	2	Medium-quality	Genome-fragment	73.25	HMM-based (lower-bound)		lysogenic		MEC6_p5	Drexlerviridae	0.30758	temperate	0.997981
MEC6_p6	Ph152_1	VLP	36743	58	16	0	Low-quality	Genome-fragment	44.48	HMM-based (lower-bound)		lysogenic		MEC6_p6	Mesyanzhinovviridae	0.853447	temperate	0.99976
MEC6_p65	Ph185_1	VLP	40421	66	5	3	Medium-quality	Genome-fragment	74.24	AAI-based (medium-confidence)		lytic		MEC6_p65	Guelinviridae	0.371305	temperate	0.904884
MEC6_p66	Ph172_1	VLP	35271	51	7	0	Low-quality	Genome-fragment	46.89	HMM-based (lower-bound)		lytic		MEC6_p66	Guelinviridae	0.547838	temperate	0.999484
MEC6_p69	Ph303_3	VLP	45509	67	11	5	Medium-quality	Genome-fragment	69.26	AAI-based (medium-confidence)		lytic		MEC6_p69	Straboviridae	0.651277	virulent	0.988884
MEC6_p7	Ph172_1	VLP	35271	51	7	0	Low-quality	Genome-fragment	46.89	HMM-based (lower-bound)		lytic		MEC6_p66	Guelinviridae	0.547838	temperate	0.999484
MEC6_p70	Ph279_1	VLP	148883	221	84	0	Medium-quality	Genome-fragment	79.22	AAI-based (medium-confidence)		lytic		MEC1_p9	Kyanoviridae	0.934277	virulent	0.999863
MEC6_p73	Ph345_1	VLP	64115	92	22	0	Complete	High-quality	100	DTR (high-confidence)		lytic		MEC1_p53	Mesyanzhinovviridae	0.874306	virulent	0.999864
MEC6_p74	Ph488_1	VLP	61543	69	13	4	Medium-quality	Genome-fragment	72.09	HMM-based (lower-bound)		lysogenic		MEC1_p14	Mesyanzhinovviridae	0.427181	virulent	0.999768
MEC6_p75	Ph316_1	VLP	46050	66	6	0	Medium-quality	Genome-fragment	55.09	HMM-based (lower-bound)		lytic		MEC8_p12	Casjensviridae	0.707799	virulent	0.822237
MEC6_p76	Ph391_1	VLP	42617	56	6	2	Low-quality	Genome-fragment	49.56	HMM-based (lower-bound)		lytic		MEC2_p74	Mesyanzhinovviridae	0.643848	temperate	0.824879
MEC6_p77	Ph301_1	VLP	39496	53	5	1	Complete	High-quality	100	DTR (high-confidence)		lytic		MEC1_p60	Salasmaviridae	0.365661	virulent	0.999868
MEC6_p78	Ph439_0	VLP	36074	64	14	2	Low-quality	Genome-fragment	48.06	HMM-based (lower-bound)		lytic		MEC6_p78	unknown	0	temperate	0.994458
MEC6_p79	Ph556_0	VLP	34997	65	12	1	Complete	High-quality	100	DTR (medium-confidence)		lytic		MEC6_p79	Peduoviridae	0.332329	temperate	0.949671
MEC6_p8	Ph283_1	VLP	41481	63	29	0	High-quality	High-quality	97.84	AAI-based (medium-confidence)		lysogenic		MEC2_p115	Peduoviridae	1	temperate	0.993255
MEC6_p80	Ph302_2	VLP	34943	47	10	1	Complete	High-quality	100	DTR (high-confidence)		lytic		MEC6_p80	Straboviridae	0.508466	virulent	0.937771
MEC6_p83	Ph347_1	VLP	58944	77	48	0	Complete	High-quality	100	DTR (high-confidence)		lytic		MEC2_p14	Mesyanzhinovviridae	1	virulent	0.997493
MEC6_p85	Ph211_1	VLP	50806	66	8	2	Medium-quality	Genome-fragment	59.82	HMM-based (lower-bound)		lytic		MEC3_p47	Mesyanzhinovviridae	0.647869	virulent	0.923949
MEC6_p86	Ph254_1	VLP	36313	53	10	1	Complete	High-quality	100	DTR (high-confidence)		lytic		MEC2_p4	Salasmaviridae	0.490675	virulent	0.999868
MEC6_p87	Ph267_1	VLP	36172	63	9	1	Medium-quality	Genome-fragment	52.07	HMM-based (lower-bound)		lytic		MEC8_p121	Mesyanzhinovviridae	0.679653	temperate	0.638417
MEC6_p88	Ph397_1	VLP	35707	48	27	0	Complete	High-quality	100	DTR (medium-confidence)		lysogenic		MEC6_p31	Peduoviridae	0.485465	temperate	0.99983
MEC6_p89	Ph466_1	VLP	34823	55	13	0	Complete	High-quality	100	DTR (high-confidence)		lytic		MEC8_p72	Peduoviridae	0.250301	virulent	0.999862
MEC6_p90	Ph151_1	VLP	34132	52	13	0	Low-quality	Genome-fragment	47.91	HMM-based (lower-bound)		lytic		MEC6_p90	Mesyanzhinovviridae	0.557287	virulent	0.999862
MEC6_p91	Ph152_1	VLP	33199	48	15	0	Low-quality	Genome-fragment	39.88	HMM-based (lower-bound)		lytic		MEC6_p6	Mesyanzhinovviridae	0.853447	temperate	0.963714
MEC6_p93	Ph296_1	VLP	67889	108	24	1	Medium-quality	Genome-fragment	73.51	HMM-based (lower-bound)		lytic		MEC6_p93	Straboviridae	0.433177	virulent	0.999838
MEC6_p95	Ph289_1	VLP	60706	104	21	0	Medium-quality	Genome-fragment	76.2	HMM-based (lower-bound)		lysogenic		MEC7_p63	Mesyanzhinovviridae	0.454173	temperate	0.999841
MEC6_p96	Ph373_1	VLP	57390	78	36	0	High-quality	High-quality	96.11	AAI-based (high-confidence)		lytic		MEC6_p96	Casjensviridae	1	virulent	0.99932
MEC6_p97	Ph247_1	VLP	53338	81	31	0	High-quality	High-quality	91.25	AAI-based (medium-confidence)		lytic		MEC5_p74	Mesyanzhinovviridae	0.947776	virulent	0.999859
MEC6_p98	Ph396_1	VLP	50584	72	22	0	Medium-quality	Genome-fragment	66.06	HMM-based (lower-bound)		lysogenic		MEC7_p67	Mesyanzhinovviridae	0.589603	virulent	0.992531
MEC6_p99	Ph350_1	VLP	47674	61	13	0	High-quality	High-quality	99.67	AAI-based (medium-confidence)		lytic		MEC5_p19	Drexlerviridae	0.426591	virulent	0.999861
MEC7_p1	Ph303_1	VLP	53584	87	10	2	Medium-quality	Genome-fragment	54.29	HMM-based (lower-bound)		lytic		MEC7_p1	Salasmaviridae	0.276104	temperate	0.999857
MEC7_p10	Ph279_1	VLP	148883	221	84	0	Medium-quality	Genome-fragment	79.22	AAI-based (medium-confidence)		lytic		MEC1_p9	Kyanoviridae	0.934277	virulent	0.999862
MEC7_p11	Ph557_0	VLP	62799	77	17	0	Complete	High-quality	100	DTR (medium-confidence)		lysogenic		MEC7_p11	Peduoviridae	0.413514	temperate	0.669322
MEC7_p12	Ph488_1	VLP	61543	68	12	4	Medium-quality	Genome-fragment	72.74	HMM-based (lower-bound)		lysogenic		MEC1_p14	Mesyanzhinovviridae	0.427181	virulent	0.649091
MEC7_p13	Ph149_0	VLP	59615	69	21	0	Complete	High-quality	100	DTR (high-confidence)		lysogenic		MEC7_p13	Mesyanzhinovviridae	0.349022	temperate	0.999843
MEC7_p14	Ph198_1	VLP	52601	85	17	3	Medium-quality	Genome-fragment	71.41	HMM-based (lower-bound)		lytic		MEC6_p14	Casjensviridae	0.777353	virulent	0.999686
MEC7_p15	Ph473_1	VLP	50462	68	23	0	Complete	High-quality	100	DTR (medium-confidence)		lytic		MEC1_p20	Mesyanzhinovviridae	1	virulent	0.999849
MEC7_p16	Ph272_0	VLP	50323	81	15	0	Medium-quality	Genome-fragment	65.29	HMM-based (lower-bound)		lysogenic		MEC7_p16	unknown	0	temperate	0.999837
MEC7_p17	Ph159_1	VLP	49783	80	8	0	Complete	High-quality	100	DTR (high-confidence)		lytic		MEC6_p16	Casjensviridae	0.687572	virulent	0.999817
MEC7_p18	Ph223_1	VLP	46001	62	6	1	Low-quality	Genome-fragment	37.63	HMM-based (lower-bound)		lytic		MEC3_p16	Casjensviridae	0.444042	temperate	0.999857
MEC7_p2	Ph162_1	VLP	38508	58	12	0	Medium-quality	Genome-fragment	88.31	AAI-based (medium-confidence)		lysogenic		MEC7_p2	Mesyanzhinovviridae	0.805524	temperate	0.999852
MEC7_p20	Ph465_1	VLP	45430	63	37	0	Complete	High-quality	100	DTR (high-confidence)		lytic		MEC2_p85	Mesyanzhinovviridae	1	virulent	0.998943
MEC7_p21	Ph558_0	VLP	43977	54	7	2	Complete	High-quality	100	DTR (high-confidence)		lytic		MEC7_p21	unknown	0	virulent	0.999866
MEC7_p22	Ph148_1	VLP	40936	67	37	2	Complete	High-quality	100	DTR (high-confidence)		lytic		MEC8_p38	Peduoviridae	0.272815	virulent	0.999854
MEC7_p23	Ph189_1	VLP	40303	61	5	1	Medium-quality	Genome-fragment	65.81	AAI-based (medium-confidence)		lytic		MEC4_p32	Peduoviridae	0.395351	virulent	0.999866
MEC7_p24	Ph170_1	VLP	39893	57	20	3	Complete	High-quality	100	DTR (high-confidence)		lytic		MEC5_p29	Peduoviridae	0.514792	temperate	0.889382
MEC7_p25	Ph559_0	VLP	39582	60	9	0	Complete	High-quality	100	DTR (high-confidence)		lytic		MEC7_p25	unknown	0	virulent	0.99985
MEC7_p26	Ph560_0	VLP	39476	55	11	1	Medium-quality	Genome-fragment	58.05	HMM-based (lower-bound)		lysogenic		MEC7_p26	unknown	0	virulent	0.993757
MEC7_p27	Ph287_1	VLP	39339	70	19	0	Complete	High-quality	100	DTR (high-confidence)		lysogenic		MEC2_p27	Mesyanzhinovviridae	0.286469	temperate	0.999224
MEC7_p28	Ph447_1	VLP	37928	45	6	0	Complete	High-quality	100	DTR (high-confidence)		lysogenic		MEC1_p28	Peduoviridae	0.69077	temperate	0.588666
MEC7_p29	Ph443_1	VLP	37208	61	14	0	Complete	High-quality	100	DTR (high-confidence)		lytic		MEC4_p38	Mesyanzhinovviridae	0.381824	temperate	0.999673
MEC7_p3	Ph423_0	VLP	37050	58	17	1	High-quality	High-quality	93.82	AAI-based (high-confidence)		lysogenic		MEC7_p3	Peduoviridae	0.520724	temperate	0.999832
MEC7_p30	Ph157_1	VLP	36574	52	8	1	Low-quality	Genome-fragment	40.88	HMM-based (lower-bound)		lytic		MEC6_p29	Straboviridae	0.805513	temperate	0.999808
MEC7_p31	Ph434_1	VLP	34925	50	19	0	Complete	High-quality	100	DTR (high-confidence)		lysogenic		MEC1_p33	Straboviridae	0.708439	temperate	0.999779
MEC7_p32	Ph322_1	VLP	34747	55	12	0	Low-quality	Genome-fragment	47.26	HMM-based (lower-bound)		lytic		MEC5_p130	Straboviridae	0.652034	virulent	0.999862
MEC7_p33	Ph152_1	VLP	33199	49	16	0	Low-quality	Genome-fragment	39.88	HMM-based (lower-bound)		lytic		MEC6_p6	Mesyanzhinovviridae	0.853447	temperate	0.995772
MEC7_p34	Ph349_1	VLP	21283	39	4	0	Complete	High-quality	100	DTR (high-confidence)		lytic		MEC1_p37	Peduoviridae	0.847939	temperate	0.999226
MEC7_p35	Ph153_1	VLP	14574	27	1	1	Low-quality	Genome-fragment	8.05	HMM-based (lower-bound)		lysogenic		MEC6_p39	Zobellviridae	0.609848	temperate	0.99986
MEC7_p4	Ph469_1	VLP	40585	59	11	0	Low-quality	Genome-fragment	47	HMM-based (lower-bound)		lytic		MEC7_p4	Straboviridae	0.526919	temperate	0.997874
MEC7_p45	Ph182_2	VLP	52060	85	12	1	Medium-quality	Genome-fragment	64	HMM-based (lower-bound)		lytic		MEC7_p45	Vilmaviridae	0.240103	temperate	0.971601
MEC7_p46	Ph290_1	VLP	51306	81	18	1	Complete	High-quality	100	DTR (medium-confidence)		lysogenic		MEC7_p46	Mesyanzhinovviridae	0.345507	temperate	0.99551
MEC7_p48	Ph561_0	VLP	56338	89	16	0	Medium-quality	Genome-fragment	59.2	HMM-based (lower-bound)		lysogenic		MEC7_p48	Casjensviridae	0.268703	temperate	0.980058
MEC7_p49	Ph328_1	VLP	53115	68	9	1	Medium-quality	Genome-fragment	55.67	HMM-based (lower-bound)		lysogenic		MEC7_p49	Mesyanzhinovviridae	0.37919	temperate	0.974001
MEC7_p5	Ph436_2	VLP	37266	62	17	0	Complete	High-quality	100	DTR (medium-confidence)		lytic		MEC7_p5	Straboviridae	0.748942	virulent	0.999856
MEC7_p50	Ph471_1	VLP	47483	54	3	0	Complete	High-quality	100	DTR (high-confidence)		lytic		MEC6_p17	Casjensviridae	0.485156	virulent	0.999866
MEC7_p51	Ph316_1	VLP	46050	64	6	0	Medium-quality	Genome-fragment	55.09	HMM-based (lower-bound)		lytic		MEC8_p12	Casjensviridae	0.707799	virulent	0.993721
MEC7_p52	Ph146_1	VLP	45309	72	5	0	Complete	High-quality	100	DTR (high-confidence)		lytic		MEC9_p56	unknown	0	virulent	0.999844
MEC7_p53	Ph143_0	VLP	40091	57	21	0	Complete	High-quality	100	DTR (medium-confidence)		lysogenic		MEC7_p53	unknown	0	temperate	0.999858
MEC7_p54	Ph295_0	VLP	39225	72	17	0	Complete	High-quality	100	DTR (high-confidence)		lysogenic		MEC7_p54	unknown	0	virulent	0.966048
MEC7_p59	Ph298_1	VLP	43318	80	12	2	Complete	High-quality	100	DTR (high-confidence)		lytic		MEC1_p66	Mesyanzhinovviridae	0.678235	virulent	0.999864
MEC7_p60	Ph464_1	VLP	43053	72	18	0	Medium-quality	Genome-fragment	70.58	HMM-based (lower-bound)		lysogenic		MEC7_p60	Mesyanzhinovviridae	0.784469	virulent	0.997634
MEC7_p61	Ph134_0	VLP	37386	62	17	1	Medium-quality	Genome-fragment	50.86	HMM-based (lower-bound)		lytic		MEC7_p61	unknown	0	temperate	0.999855
MEC7_p62	Ph466_1	VLP	34730	53	12	0	Complete	High-quality	100	DTR (high-confidence)		lytic		MEC8_p72	Peduoviridae	0.250301	virulent	0.999818
MEC7_p63	Ph289_1	VLP	60880	104	21	0	Medium-quality	Genome-fragment	76.37	HMM-based (lower-bound)		lysogenic		MEC7_p63	Mesyanzhinovviridae	0.454173	temperate	0.999847
MEC7_p64	Ph331_1	VLP	60440	91	14	0	High-quality	High-quality	99.24	AAI-based (medium-confidence)		lytic		MEC7_p64	Demerecviridae	0.372573	virulent	0.999865
MEC7_p65	Ph435_1	VLP	55229	75	12	1	Medium-quality	Genome-fragment	75.47	HMM-based (lower-bound)		lysogenic		MEC8_p1	Mesyanzhinovviridae	0.28383	temperate	0.999781
MEC7_p66	Ph303_1	VLP	53584	87	10	2	Medium-quality	Genome-fragment	54.29	HMM-based (lower-bound)		lytic		MEC7_p1	Salasmaviridae	0.276104	temperate	0.999857
MEC7_p67	Ph396_1	VLP	50716	72	22	0	Medium-quality	Genome-fragment	66.21	HMM-based (lower-bound)		lysogenic		MEC7_p67	Mesyanzhinovviridae	0.589603	virulent	0.992531
MEC7_p69	Ph285_1	VLP	44442	54	19	1	Medium-quality	Genome-fragment	60.71	HMM-based (lower-bound)		lysogenic		MEC6_p101	Peduoviridae	0.821295	virulent	0.997962
MEC7_p7	Ph303_2	VLP	44359	73	16	1	Low-quality	Genome-fragment	46.44	HMM-based (lower-bound)		lytic		MEC5_p1	Straboviridae	0.351049	temperate	0.53895
MEC7_p70	Ph283_2	VLP	43647	66	24	2	Medium-quality	Genome-fragment	62.13	HMM-based (lower-bound)		lysogenic		MEC7_p70	Peduoviridae	0.49074	temperate	0.946049
MEC7_p71	Ph562_0	VLP	42636	54	8	1	Medium-quality	Genome-fragment	72.98	HMM-based (lower-bound)		lysogenic		MEC7_p71	Peduoviridae	0.284078	temperate	0.999826
MEC7_p72	Ph167_1	VLP	42321	70	12	1	High-quality	High-quality	98.85	AAI-based (high-confidence)		lytic		MEC7_p72	Casjensviridae	0.409558	virulent	0.769206
MEC7_p73	Ph171_1	VLP	41520	57	22	2	Medium-quality	Genome-fragment	57.65	HMM-based (lower-bound)		lytic		MEC5_p26	Peduoviridae	0.642454	virulent	0.97437
MEC7_p74	Ph415_1	VLP	39958	57	30	1	High-quality	High-quality	100	AAI-based (medium-confidence)		lytic		MEC7_p74	Peduoviridae	0.650397	virulent	0.992323
MEC7_p75	Ph162_1	VLP	38508	58	12	0	Medium-quality	Genome-fragment	88.31	AAI-based (medium-confidence)		lysogenic		MEC7_p2	Mesyanzhinovviridae	0.805524	temperate	0.999789
MEC7_p76	Ph207_1	VLP	34097	47	7	2	Medium-quality	Genome-fragment	84.53	AAI-based (medium-confidence)		lytic		MEC4_p109	Peduoviridae	0.629426	virulent	0.999831
MEC7_p77	Ph181_1	VLP	32130	48	12	0	Medium-quality	Genome-fragment	73.78	AAI-based (medium-confidence)		lysogenic		MEC7_p77	Mesyanzhinovviridae	0.411942	temperate	0.999859
MEC7_p78	Ph446_1	VLP	30491	35	5	1	Medium-quality	Genome-fragment	75.3	AAI-based (high-confidence)		lytic		MEC1_p29	Peduoviridae	0.886954	virulent	0.999869
MEC7_p79	Ph563_0	VLP	29163	41	7	1	Medium-quality	Genome-fragment	58.22	HMM-based (lower-bound)		lytic		MEC7_p79	unknown	0	virulent	0.999643
MEC7_p8	Ph489_1	VLP	64070	104	32	1	Medium-quality	Genome-fragment	82.39	HMM-based (lower-bound)		lysogenic		MEC8_p14	Mesyanzhinovviridae	0.31662	virulent	0.983376
MEC7_p83	Ph408_0	VLP	75002	96	38	0	High-quality	High-quality	100	AAI-based (medium-confidence)		lytic		MEC7_p83	Peduoviridae	0.455248	temperate	0.783095
MEC8_p1	Ph435_1	VLP	55541	76	12	1	Medium-quality	Genome-fragment	75.9	HMM-based (lower-bound)		lysogenic		MEC8_p1	Mesyanzhinovviridae	0.28383	temperate	0.999832
MEC8_p10	Ph454_1	VLP	38927	55	9	0	Low-quality	Genome-fragment	45.46	HMM-based (lower-bound)		lytic		MEC8_p10	Straboviridae	0.184511	virulent	0.999864
MEC8_p100	Ph373_2	VLP	57297	79	35	0	High-quality	High-quality	95.62	AAI-based (medium-confidence)		lytic		MEC8_p100	Casjensviridae	1	temperate	0.753027
MEC8_p101	Ph435_1	VLP	55541	76	12	1	Medium-quality	Genome-fragment	75.9	HMM-based (lower-bound)		lysogenic		MEC8_p1	Mesyanzhinovviridae	0.28383	temperate	0.999832
MEC8_p102	Ph325_0	VLP	54234	69	15	4	Medium-quality	Genome-fragment	73.41	AAI-based (medium-confidence)		lytic		MEC8_p102	Straboviridae	0.448289	virulent	0.999855
MEC8_p103	Ph133_1	VLP	53993	92	21	0	Medium-quality	Genome-fragment	70.38	HMM-based (lower-bound)		lysogenic		MEC8_p103	Casjensviridae	1	virulent	0.994847
MEC8_p104	Ph564_0	VLP	53737	71	22	0	Medium-quality	Genome-fragment	74.98	HMM-based (lower-bound)		lysogenic		MEC8_p104	Casjensviridae	1	temperate	0.998131
MEC8_p105	Ph420_0	VLP	49242	75	25	1	High-quality	High-quality	100	AAI-based (high-confidence)		lysogenic		MEC8_p105	Mesyanzhinovviridae	0.531899	temperate	0.989125
MEC8_p106	Ph565_0	VLP	45321	66	8	0	High-quality	High-quality	100	AAI-based (medium-confidence)		lysogenic		MEC8_p106	Autographiviridae	1	virulent	0.999845
MEC8_p109	Ph285_1	VLP	44442	53	19	1	Medium-quality	Genome-fragment	60.71	HMM-based (lower-bound)		lysogenic		MEC6_p101	Peduoviridae	0.821295	virulent	0.844362
MEC8_p11	Ph302_1	VLP	38188	42	10	2	Complete	High-quality	100	DTR (high-confidence)		lytic		MEC8_p11	Straboviridae	0.576196	temperate	0.996977
MEC8_p110	Ph246_1	VLP	42605	60	20	3	High-quality	High-quality	100	AAI-based (high-confidence)		lytic		MEC2_p89	Peduoviridae	0.347565	temperate	0.955201
MEC8_p111	Ph284_0	VLP	42161	65	30	1	High-quality	High-quality	99.44	AAI-based (medium-confidence)		lysogenic		MEC8_p111	Peduoviridae	1	temperate	0.992135
MEC8_p112	Ph165_1	VLP	41963	58	35	0	High-quality	High-quality	100	AAI-based (high-confidence)		lysogenic		MEC8_p112	Casjensviridae	1	temperate	0.840878
MEC8_p113	Ph344_0	VLP	41904	63	33	1	High-quality	High-quality	100	AAI-based (medium-confidence)		lytic		MEC8_p113	Peduoviridae	1	temperate	0.778308
MEC8_p114	Ph426_0	VLP	41043	59	7	1	Medium-quality	Genome-fragment	53.24	HMM-based (lower-bound)		lysogenic		MEC8_p114	Casjensviridae	1	virulent	0.89828
MEC8_p116	Ph393_1	VLP	39748	67	14	1	Medium-quality	Genome-fragment	57.24	HMM-based (lower-bound)		lysogenic		MEC8_p116	Mesyanzhinovviridae	0.682552	temperate	0.999846
MEC8_p117	Ph566_0	VLP	39632	70	10	0	High-quality	High-quality	100	AAI-based (medium-confidence)		lytic		MEC8_p117	unknown	0	temperate	0.569571
MEC8_p118	Ph314_1	VLP	39440	75	3	1	Low-quality	Genome-fragment	32.9	HMM-based (lower-bound)		lytic		S54_c7486	Straboviridae	0.605229	virulent	0.99987
MEC8_p119	Ph227_1	VLP	39228	61	37	0	Medium-quality	Genome-fragment	72.7	AAI-based (high-confidence)		lysogenic		MEC8_p119	Vilmaviridae	1	virulent	0.927721
MEC8_p12	Ph316_1	VLP	46165	64	6	0	Medium-quality	Genome-fragment	55.23	HMM-based (lower-bound)		lytic		MEC8_p12	Casjensviridae	0.707799	virulent	0.999824
MEC8_p120	Ph415_1	VLP	39093	54	31	0	High-quality	High-quality	100	AAI-based (medium-confidence)		lytic		MEC7_p74	Peduoviridae	0.650397	virulent	0.999732
MEC8_p121	Ph267_1	VLP	38058	62	10	1	High-quality	High-quality	98.47	AAI-based (high-confidence)		lytic		MEC8_p121	Mesyanzhinovviridae	0.679653	temperate	0.934842
MEC8_p122	Ph163_1	VLP	37259	46	12	0	High-quality	High-quality	91.21	AAI-based (high-confidence)		lysogenic		MEC5_p86	Mesyanzhinovviridae	0.3921	temperate	0.997093
MEC8_p123	Ph567_0	VLP	34269	57	5	1	Low-quality	Genome-fragment	38.16	HMM-based (lower-bound)		lytic		MEC8_p123	Zobellviridae	0.279705	virulent	0.999587
MEC8_p124	Ph207_1	VLP	34069	47	7	2	Medium-quality	Genome-fragment	84.46	AAI-based (medium-confidence)		lytic		MEC4_p109	Peduoviridae	0.629426	virulent	0.999819
MEC8_p125	Ph181_1	VLP	32069	48	12	0	Medium-quality	Genome-fragment	73.64	AAI-based (medium-confidence)		lysogenic		MEC7_p77	Mesyanzhinovviridae	0.411942	temperate	0.999859
MEC8_p126	Ph264_1	VLP	29272	46	4	0	Low-quality	Genome-fragment	29.48	HMM-based (lower-bound)		lytic		MEC8_p126	unknown	0	virulent	0.999871
MEC8_p127	Ph568_0	VLP	26305	41	11	1	Low-quality	Genome-fragment	40.84	HMM-based (lower-bound)		lysogenic		MEC8_p127	unknown	0	temperate	0.999858
MEC8_p129	Ph569_0	VLP	23211	32	7	1	Low-quality	Genome-fragment	16.61	AAI-based (high-confidence)		lytic		MEC8_p129	unknown	0	virulent	0.999821
MEC8_p13	Ph131_0	VLP	66511	99	10	2	Medium-quality	Genome-fragment	72.87	HMM-based (lower-bound)		lytic		MEC8_p13	Ackermannviridae	0.379624	virulent	0.997963
MEC8_p135	Ph395_0	VLP	11232	22	6	0	Low-quality	Genome-fragment	14.71	HMM-based (lower-bound)		lytic		MEC8_p135	unknown	0	temperate	0.999855
MEC8_p136	Ph314_1	VLP	10413	19	1	0	Low-quality	Genome-fragment	15.58	HMM-based (lower-bound)		lytic		S54_c7486	unknown	0	temperate	0.747485
MEC8_p137	Ph438_1	VLP	6179	14	2	1	Low-quality	Genome-fragment	7.72	HMM-based (lower-bound)		lytic		MEC1_p67	Peduoviridae	0.29651	temperate	0.586873
MEC8_p14	Ph489_1	VLP	64090	104	32	1	Medium-quality	Genome-fragment	82.39	HMM-based (lower-bound)		lysogenic		MEC8_p14	Mesyanzhinovviridae	0.31662	virulent	0.983376
MEC8_p144	Ph296_1	VLP	65157	104	23	1	Medium-quality	Genome-fragment	72.42	HMM-based (lower-bound)		lytic		MEC6_p93	Straboviridae	0.358209	virulent	0.999711
MEC8_p145	Ph407_1	VLP	41523	67	28	0	High-quality	High-quality	100	AAI-based (high-confidence)		lytic		MEC8_p145	Peduoviridae	0.651365	temperate	0.999757
MEC8_p15	Ph245_1	VLP	46458	58	7	1	High-quality	High-quality	97.36	AAI-based (medium-confidence)		lytic		MEC8_p15	Peduoviridae	0.391022	virulent	0.99987
MEC8_p16	Ph407_1	VLP	41523	67	28	0	High-quality	High-quality	100	AAI-based (high-confidence)		lytic		MEC8_p145	Peduoviridae	0.651365	virulent	0.874361
MEC8_p17	Ph279_1	VLP	148883	221	83	0	Medium-quality	Genome-fragment	79.22	AAI-based (medium-confidence)		lytic		MEC1_p9	Kyanoviridae	0.934277	virulent	0.999862
MEC8_p19	Ph570_0	VLP	90315	146	26	5	Medium-quality	Genome-fragment	78.82	HMM-based (lower-bound)		lytic		MEC8_p19	Chaseviridae	1	virulent	0.999862
MEC8_p2	Ph133_1	VLP	53993	93	21	0	Medium-quality	Genome-fragment	70.38	HMM-based (lower-bound)		lysogenic		MEC8_p103	Casjensviridae	1	virulent	0.996719
MEC8_p21	Ph571_0	VLP	62460	65	13	2	Medium-quality	Genome-fragment	75.8	HMM-based (lower-bound)		lysogenic		MEC8_p21	unknown	0	virulent	0.999859
MEC8_p22	Ph488_1	VLP	61543	69	12	4	Medium-quality	Genome-fragment	72.74	HMM-based (lower-bound)		lysogenic		MEC1_p14	Mesyanzhinovviridae	0.427181	virulent	0.999803
MEC8_p23	Ph572_0	VLP	57929	85	14	4	Medium-quality	Genome-fragment	69.42	HMM-based (lower-bound)		lysogenic		MEC8_p23	unknown	0	temperate	0.999847
MEC8_p24	Ph492_0	VLP	54873	81	21	3	Medium-quality	Genome-fragment	70.14	HMM-based (lower-bound)		lysogenic		MEC8_p24	Mesyanzhinovviridae	0.502873	temperate	0.883414
MEC8_p25	Ph288_1	VLP	53874	92	26	1	Complete	High-quality	100	DTR (medium-confidence)		lysogenic		MEC8_p25	Casjensviridae	0.418959	virulent	0.999646
MEC8_p26	Ph174_1	VLP	48127	57	13	0	Complete	High-quality	100	DTR (high-confidence)		lysogenic		MEC5_p125	Casjensviridae	0.435947	virulent	0.999595
MEC8_p27	Ph471_1	VLP	47773	52	4	0	Complete	High-quality	100	DTR (high-confidence)		lytic		MEC6_p17	Casjensviridae	0.485156	virulent	0.999866
MEC8_p28	Ph352_0	VLP	47762	59	16	0	Complete	High-quality	100	DTR (high-confidence)		lytic		MEC8_p28	Casjensviridae	0.327048	virulent	0.999862
MEC8_p29	Ph316_1	VLP	46050	65	6	0	Medium-quality	Genome-fragment	55.09	HMM-based (lower-bound)		lytic		MEC8_p12	Casjensviridae	0.707799	virulent	0.999852
MEC8_p3	Ph393_1	VLP	39748	67	14	1	Medium-quality	Genome-fragment	57.24	HMM-based (lower-bound)		lysogenic		MEC8_p116	Mesyanzhinovviridae	0.682552	temperate	0.999846
MEC8_p30	Ph223_1	VLP	46001	62	6	1	Low-quality	Genome-fragment	37.63	HMM-based (lower-bound)		lytic		MEC3_p16	Casjensviridae	0.444042	temperate	0.999857
MEC8_p31	Ph573_0	VLP	44485	63	32	0	Complete	High-quality	100	DTR (high-confidence)		lysogenic		MEC8_p31	unknown	0	temperate	0.999751
MEC8_p32	Ph158_1	VLP	43461	56	13	2	Complete	High-quality	100	DTR (high-confidence)		lysogenic		MEC6_p21	Peduoviridae	0.636026	temperate	0.999392
MEC8_p33	Ph298_1	VLP	43318	81	12	2	Complete	High-quality	100	DTR (high-confidence)		lytic		MEC1_p66	Mesyanzhinovviridae	0.678235	virulent	0.999858
MEC8_p34	Ph448_0	VLP	43016	64	17	0	Complete	High-quality	100	DTR (high-confidence)		lytic		MEC8_p34	Mesyanzhinovviridae	0.317989	temperate	0.999141
MEC8_p35	Ph574_0	VLP	42810	66	5	0	Medium-quality	Genome-fragment	58.92	HMM-based (lower-bound)		lysogenic		MEC8_p35	unknown	0	temperate	0.999817
MEC8_p36	Ph391_1	VLP	42276	56	5	1	Low-quality	Genome-fragment	45.84	HMM-based (lower-bound)		lytic		MEC2_p74	Mesyanzhinovviridae	0.584259	temperate	0.835879
MEC8_p37	Ph280_0	VLP	41964	61	11	2	Medium-quality	Genome-fragment	74.88	AAI-based (medium-confidence)		lysogenic		MEC8_p37	unknown	0	virulent	0.981383
MEC8_p38	Ph148_1	VLP	41501	68	41	2	Complete	High-quality	100	DTR (high-confidence)		lytic		MEC8_p38	Peduoviridae	0.272815	virulent	0.999779
MEC8_p39	Ph453_1	VLP	39901	71	6	1	Complete	High-quality	100	DTR (high-confidence)		lytic		MEC4_p33	Straboviridae	0.715643	virulent	0.999858
MEC8_p4	Ph129_0	VLP	38646	50	19	1	Medium-quality	Genome-fragment	81.73	AAI-based (medium-confidence)		lytic		MEC8_p4	Casjensviridae	1	virulent	0.999756
MEC8_p40	Ph170_1	VLP	39893	57	20	3	Complete	High-quality	100	DTR (high-confidence)		lytic		MEC5_p29	Peduoviridae	0.514792	virulent	0.983069
MEC8_p41	Ph188_1	VLP	39639	54	23	0	Complete	High-quality	100	DTR (high-confidence)		lytic		MEC4_p34	Ackermannviridae	0.317108	virulent	0.999863
MEC8_p42	Ph301_1	VLP	39451	53	5	1	Complete	High-quality	100	DTR (high-confidence)		lytic		MEC1_p60	Salasmaviridae	0.365661	virulent	0.999866
MEC8_p43	Ph192_0	VLP	38683	54	8	0	Complete	High-quality	100	DTR (high-confidence)		lysogenic		MEC8_p43	unknown	0	temperate	0.997127
MEC8_p44	Ph447_1	VLP	37928	46	6	0	Complete	High-quality	100	DTR (high-confidence)		lysogenic		MEC1_p28	Peduoviridae	0.69077	virulent	0.853471
MEC8_p45	Ph255_1	VLP	36899	69	9	0	Low-quality	Genome-fragment	47.05	HMM-based (lower-bound)		lytic		MEC2_p37	Straboviridae	0.374566	virulent	0.982537
MEC8_p46	Ph575_0	VLP	36698	59	20	0	Complete	High-quality	100	DTR (high-confidence)		lysogenic		MEC8_p46	Peduoviridae	0.36883	temperate	0.999689
MEC8_p47	Ph443_1	VLP	36545	61	17	0	Complete	High-quality	100	DTR (high-confidence)		lytic		MEC4_p38	Mesyanzhinovviridae	0.381824	temperate	0.540833
MEC8_p48	Ph254_1	VLP	36313	53	10	1	Complete	High-quality	100	DTR (high-confidence)		lytic		MEC2_p4	Salasmaviridae	0.490675	virulent	0.999865
MEC8_p49	Ph322_1	VLP	34747	54	12	0	Low-quality	Genome-fragment	47.26	HMM-based (lower-bound)		lytic		MEC5_p130	Straboviridae	0.652034	virulent	0.999871
MEC8_p5	Ph264_1	VLP	29272	46	4	0	Low-quality	Genome-fragment	29.48	HMM-based (lower-bound)		lytic		MEC8_p126	unknown	0	virulent	0.99987
MEC8_p50	Ph349_1	VLP	21283	40	4	0	Complete	High-quality	100	DTR (high-confidence)		lytic		MEC1_p37	Peduoviridae	0.847939	temperate	0.999813
MEC8_p51	Ph576_0	VLP	19160	35	1	0	Low-quality	Genome-fragment	10.69	HMM-based (lower-bound)		lysogenic		MEC8_p51	unknown	0	temperate	0.999855
MEC8_p52	Ph252_1	VLP	14545	31	3	1	Low-quality	Genome-fragment	12.92	HMM-based (lower-bound)		lysogenic		MEC2_p42	Peduoviridae	0.543287	virulent	0.999873
MEC8_p54	Ph183_1	VLP	9984	16	1	1	Low-quality	Genome-fragment	6.19	HMM-based (lower-bound)		lysogenic		MEC6_p44	unknown	0	temperate	0.998479
MEC8_p6	Ph577_0	VLP	25423	32	8	0	Low-quality	Genome-fragment	44.1	HMM-based (lower-bound)		lytic		MEC8_p6	unknown	0	virulent	0.85876
MEC8_p68	Ph122_1	VLP	37536	56	9	1	Complete	High-quality	100	DTR (high-confidence)		lytic		MEC8_p68	Straboviridae	0.284047	temperate	0.506357
MEC8_p70	Ph578_0	VLP	38719	53	14	0	Low-quality	Genome-fragment	48.78	HMM-based (lower-bound)		lysogenic		MEC8_p70	unknown	0	temperate	0.990012
MEC8_p71	Ph579_0	VLP	37985	48	12	0	High-quality	High-quality	96.7	AAI-based (medium-confidence)		lysogenic		MEC8_p71	unknown	0	virulent	0.842163
MEC8_p72	Ph466_1	VLP	35574	53	13	0	Complete	High-quality	100	DTR (high-confidence)		lytic		MEC8_p72	Peduoviridae	0.230702	virulent	0.999846
MEC8_p74	Ph580_0	VLP	95678	90	12	1	Complete	High-quality	100	DTR (high-confidence)		lytic		MEC8_p74	Zobellviridae	0.638876	virulent	0.999857
MEC8_p75	Ph581_0	VLP	58944	85	19	0	Complete	High-quality	100	DTR (medium-confidence)		lytic		MEC8_p75	Peduoviridae	0.344069	virulent	0.980032
MEC8_p76	Ph350_1	VLP	47984	59	14	0	Complete	High-quality	100	DTR (high-confidence)		lytic		MEC5_p19	Drexlerviridae	0.426591	virulent	0.999677
MEC8_p77	Ph315_1	VLP	44760	49	9	0	Medium-quality	Genome-fragment	57.02	HMM-based (lower-bound)		lytic		MEC8_p77	Guelinviridae	0.290672	virulent	0.999863
MEC8_p78	Ph292_0	VLP	44751	70	22	2	Complete	High-quality	100	DTR (high-confidence)		lysogenic		MEC8_p78	Chaseviridae	0.205239	temperate	0.783851
MEC8_p79	Ph120_1	VLP	39190	63	10	3	Complete	High-quality	100	DTR (high-confidence)		lytic		MEC8_p79	Straboviridae	0.459708	virulent	0.999773
MEC8_p8	Ph167_1	VLP	42269	70	13	2	Complete	High-quality	100	DTR (high-confidence)		lytic		MEC7_p72	Casjensviridae	0.409558	virulent	0.965596
MEC8_p81	Ph150_0	VLP	37676	59	14	1	Low-quality	Genome-fragment	43.43	HMM-based (lower-bound)		lytic		MEC8_p81	Chaseviridae	0.205239	virulent	0.999864
MEC8_p82	Ph184_1	VLP	37382	51	11	1	Complete	High-quality	100	DTR (high-confidence)		lytic		MEC5_p36	Kyanoviridae	0.350238	virulent	0.999452
MEC8_p83	Ph446_1	VLP	37306	48	8	1	Complete	High-quality	100	DTR (high-confidence)		lytic		MEC1_p29	Peduoviridae	0.886954	virulent	0.944285
MEC8_p84	Ph444_1	VLP	30100	48	14	0	Complete	High-quality	100	DTR (medium-confidence)		lytic		MEC5_p94	Straboviridae	0.388613	temperate	0.999664
MEC8_p87	Ph116_0	VLP	7516	14	3	0	Complete	High-quality	100	DTR (high-confidence)		lytic		MEC8_p87	unknown	0	virulent	0.999866
MEC8_p9	Ph445_1	VLP	40116	42	17	0	Medium-quality	Genome-fragment	62.04	HMM-based (lower-bound)		lytic		MEC8_p9	Mesyanzhinovviridae	0.400726	virulent	0.999812
MEC8_p91	Ph336_1	VLP	60008	78	13	0	Complete	High-quality	100	DTR (medium-confidence)		lytic		MEC4_p1	Mesyanzhinovviridae	0.451713	temperate	0.999839
MEC8_p92	Ph182_1	VLP	48626	84	11	0	Medium-quality	Genome-fragment	55.52	HMM-based (lower-bound)		lytic		MEC4_p82	Vilmaviridae	0.206755	virulent	0.98846
MEC8_p93	Ph335_1	VLP	45122	63	12	0	Complete	High-quality	100	DTR (high-confidence)		lytic		MEC2_p84	Chaseviridae	0.266856	virulent	0.999868
MEC8_p94	Ph340_1	VLP	40912	63	17	1	Medium-quality	Genome-fragment	54.42	HMM-based (lower-bound)		lytic		MEC8_p94	Mesyanzhinovviridae	1	virulent	0.984046
MEC8_p95	Ph454_1	VLP	38927	55	9	0	Low-quality	Genome-fragment	45.46	HMM-based (lower-bound)		lytic		MEC8_p10	Straboviridae	0.184511	virulent	0.999852
MEC8_p96	Ph120_1	VLP	38506	63	10	3	Complete	High-quality	100	DTR (high-confidence)		lytic		MEC8_p79	Straboviridae	0.459708	virulent	0.999773
MEC8_p97	Ph271_1	VLP	31749	49	7	0	Complete	High-quality	100	DTR (high-confidence)		lytic		MEC6_p108	Straboviridae	0.691315	temperate	0.989483
MEC8_p99	Ph582_0	VLP	59684	81	36	0	High-quality	High-quality	95.66	AAI-based (medium-confidence)		lytic		MEC8_p99	Casjensviridae	1	virulent	0.999465
MEC9_p1	Ph296_1	VLP	65263	104	23	1	Medium-quality	Genome-fragment	72.48	HMM-based (lower-bound)		lytic		MEC6_p93	Straboviridae	0.358209	virulent	0.999711
MEC9_p10	Ph326_0	VLP	71951	98	14	2	Complete	High-quality	100	DTR (high-confidence)		lytic		MEC9_p10	unknown	0	virulent	0.999864
MEC9_p12	Ph345_1	VLP	64115	91	22	0	Complete	High-quality	100	DTR (high-confidence)		lytic		MEC1_p53	Mesyanzhinovviridae	0.874306	virulent	0.999864
MEC9_p14	Ph488_1	VLP	61543	67	12	4	Medium-quality	Genome-fragment	72.74	HMM-based (lower-bound)		lysogenic		MEC1_p14	Mesyanzhinovviridae	0.427181	virulent	0.99978
MEC9_p15	Ph289_1	VLP	60844	105	21	0	Medium-quality	Genome-fragment	76.34	HMM-based (lower-bound)		lysogenic		MEC7_p63	Mesyanzhinovviridae	0.454173	temperate	0.999749
MEC9_p16	Ph336_1	VLP	60008	77	13	0	Complete	High-quality	100	DTR (medium-confidence)		lytic		MEC4_p1	Mesyanzhinovviridae	0.451713	temperate	0.99975
MEC9_p17	Ph338_0	VLP	59397	82	20	0	Medium-quality	Genome-fragment	75.38	HMM-based (lower-bound)		lysogenic		MEC9_p17	Casjensviridae	1	virulent	0.999822
MEC9_p18	Ph331_1	VLP	58464	88	12	0	Complete	High-quality	100	DTR (high-confidence)		lytic		MEC7_p64	Demerecviridae	0.372573	virulent	0.999733
MEC9_p19	Ph392_0	VLP	58098	82	12	2	Medium-quality	Genome-fragment	61.63	HMM-based (lower-bound)		lytic		MEC9_p19	Mesyanzhinovviridae	0.342076	temperate	0.559195
MEC9_p20	Ph232_1	VLP	55528	74	7	1	Complete	High-quality	100	DTR (medium-confidence)		lysogenic		MEC3_p14	Mesyanzhinovviridae	0.367882	virulent	0.931096
MEC9_p21	Ph583_0	VLP	52286	71	13	0	Complete	High-quality	100	DTR (high-confidence)		lysogenic		MEC9_p21	Straboviridae	0.584705	temperate	0.999847
MEC9_p22	Ph584_0	VLP	50056	84	10	1	Medium-quality	Genome-fragment	68.02	HMM-based (lower-bound)		lytic		MEC9_p22	Mesyanzhinovviridae	1	temperate	0.994257
MEC9_p23	Ph585_0	VLP	49612	65	13	0	Medium-quality	Genome-fragment	69.16	HMM-based (lower-bound)		lytic		MEC9_p23	Peduoviridae	0.53035	virulent	0.9998
MEC9_p24	Ph249_1	VLP	48698	68	28	1	Complete	High-quality	100	DTR (high-confidence)		lytic		MEC2_p66	Zobellviridae	1	virulent	0.999863
MEC9_p26	Ph259_1	VLP	44766	62	23	1	Complete	High-quality	100	DTR (high-confidence)		lytic		MEC2_p19	Peduoviridae	0.383359	temperate	0.999836
MEC9_p28	Ph493_0	VLP	41902	70	18	0	Medium-quality	Genome-fragment	68.57	HMM-based (lower-bound)		lysogenic		MEC9_p28	Peduoviridae	0.286229	temperate	0.999855
MEC9_p29	Ph287_1	VLP	39339	70	19	0	Complete	High-quality	100	DTR (high-confidence)		lysogenic		MEC2_p27	Mesyanzhinovviridae	0.286469	temperate	0.99982
MEC9_p30	Ph586_0	VLP	38520	60	11	2	Complete	High-quality	100	DTR (high-confidence)		lysogenic		MEC9_p30	unknown	0	virulent	0.591963
MEC9_p31	Ph447_1	VLP	37928	46	6	0	Complete	High-quality	100	DTR (high-confidence)		lysogenic		MEC1_p28	Peduoviridae	0.69077	virulent	0.754061
MEC9_p33	Ph446_1	VLP	37306	48	8	1	Complete	High-quality	100	DTR (high-confidence)		lytic		MEC1_p29	Peduoviridae	0.886954	virulent	0.944285
MEC9_p34	Ph437_1	VLP	36233	53	15	2	Complete	High-quality	100	DTR (high-confidence)		lytic		MEC1_p32	Straboviridae	0.250827	temperate	0.999783
MEC9_p35	Ph587_0	VLP	36093	47	15	0	Complete	High-quality	100	DTR (high-confidence)		lytic		MEC9_p35	Peduoviridae	0.616573	virulent	0.999869
MEC9_p36	Ph172_2	VLP	35907	54	6	0	Low-quality	Genome-fragment	49.14	HMM-based (lower-bound)		lytic		MEC9_p36	unknown	0	virulent	0.999863
MEC9_p37	Ph588_0	VLP	35630	45	9	0	Complete	High-quality	100	DTR (medium-confidence)		lysogenic		MEC9_p37	Peduoviridae	0.528557	virulent	0.999761
MEC9_p38	Ph322_1	VLP	34747	54	12	0	Low-quality	Genome-fragment	47.26	HMM-based (lower-bound)		lytic		MEC5_p130	Straboviridae	0.652034	virulent	0.999847
MEC9_p39	Ph152_1	VLP	31896	48	13	0	Low-quality	Genome-fragment	43.47	HMM-based (lower-bound)		lytic		MEC6_p6	Mesyanzhinovviridae	0.853447	virulent	0.999621
MEC9_p4	Ph438_1	VLP	42391	46	10	1	Medium-quality	Genome-fragment	68.09	HMM-based (lower-bound)		lytic		MEC1_p67	Peduoviridae	0.455797	temperate	0.999505
MEC9_p42	Ph252_1	VLP	14545	28	3	1	Low-quality	Genome-fragment	12.92	HMM-based (lower-bound)		lysogenic		MEC2_p42	Peduoviridae	0.543287	virulent	0.999865
MEC9_p43	Ph286_0	VLP	13858	10	1	0	Low-quality	Genome-fragment	23.26	HMM-based (lower-bound)		lysogenic		MEC9_p43	unknown	0	temperate	0.992405
MEC9_p48	Ph212_1	VLP	6066	9	2	0	Low-quality	Genome-fragment	4.45	HMM-based (lower-bound)		lytic		MEC3_p32	unknown	0	virulent	0.999873
MEC9_p49	Ph589_0	VLP	5321	7	1	0	Low-quality	Genome-fragment	15.93	HMM-based (lower-bound)		lytic		MEC9_p49	unknown	0	virulent	0.824939
MEC9_p54	Ph119_0	VLP	62033	83	27	0	High-quality	High-quality	95.86	AAI-based (high-confidence)		lysogenic		MEC9_p54	unknown	0	temperate	0.999583
MEC9_p55	Ph182_2	VLP	51944	83	12	1	Medium-quality	Genome-fragment	64.92	HMM-based (lower-bound)		lytic		MEC7_p45	Vilmaviridae	0.240103	virulent	0.999823
MEC9_p56	Ph146_1	VLP	45634	68	6	0	Low-quality	Genome-fragment	49.35	HMM-based (lower-bound)		lytic		MEC9_p56	unknown	0	temperate	0.982765
MEC9_p57	Ph438_1	VLP	42391	46	10	1	Medium-quality	Genome-fragment	68.09	HMM-based (lower-bound)		lytic		MEC1_p67	Peduoviridae	0.455797	virulent	0.999654
MEC9_p58	Ph266_1	VLP	71386	113	33	0	Medium-quality	Genome-fragment	78.49	HMM-based (lower-bound)		lytic		MEC2_p11	Chaseviridae	1	virulent	0.999841
MEC9_p6	Ph296_1	VLP	65263	104	23	1	Medium-quality	Genome-fragment	72.48	HMM-based (lower-bound)		lytic		MEC6_p93	Straboviridae	0.358209	virulent	0.999711
MEC9_p60	Ph473_1	VLP	50462	68	23	0	Complete	High-quality	100	DTR (medium-confidence)		lytic		MEC1_p20	Mesyanzhinovviridae	1	virulent	0.999678
MEC9_p61	Ph298_1	VLP	43318	80	12	2	Complete	High-quality	100	DTR (high-confidence)		lytic		MEC1_p66	Mesyanzhinovviridae	0.678235	virulent	0.999864
MEC9_p62	Ph120_2	VLP	43155	70	5	1	Complete	High-quality	100	DTR (medium-confidence)		lytic		MEC9_p62	unknown	0	virulent	0.99708
MEC9_p63	Ph391_1	VLP	42276	57	6	1	Low-quality	Genome-fragment	45.84	HMM-based (lower-bound)		lytic		MEC2_p74	Mesyanzhinovviridae	0.584259	virulent	0.995818
MEC9_p64	Ph321_0	VLP	40131	64	19	1	Complete	High-quality	100	DTR (high-confidence)		lysogenic		MEC9_p64	Peduoviridae	0.522695	temperate	0.999677
MEC9_p65	Ph453_1	VLP	39901	71	6	1	Complete	High-quality	100	DTR (high-confidence)		lytic		MEC4_p33	Straboviridae	0.715643	virulent	0.999827
MEC9_p66	Ph486_0	VLP	38668	64	13	3	Complete	High-quality	100	DTR (high-confidence)		lytic		MEC9_p66	unknown	0	virulent	0.999855
MEC9_p67	Ph419_1	VLP	34116	52	15	1	Complete	High-quality	100	DTR (medium-confidence)		lytic		MEC1_p34	Peduoviridae	0.696145	temperate	0.999569
MEC9_p69	Ph241_1	VLP	61065	72	8	0	Complete	High-quality	100	DTR (high-confidence)		lysogenic		MEC3_p12	Mesyanzhinovviridae	0.500548	virulent	0.998479
MEC9_p70	Ph328_1	VLP	51676	65	8	1	Medium-quality	Genome-fragment	54.55	HMM-based (lower-bound)		lysogenic		MEC7_p49	Mesyanzhinovviridae	0.440587	virulent	0.577111
MEC9_p71	Ph346_1	VLP	63416	95	12	3	High-quality	High-quality	99.74	AAI-based (medium-confidence)		lytic		MEC1_p5	Straboviridae	0.678008	virulent	0.999862
MEC9_p72	Ph590_0	VLP	58092	108	12	2	Medium-quality	Genome-fragment	55.42	HMM-based (lower-bound)		lysogenic		MEC9_p72	unknown	0	virulent	0.999829
MEC9_p73	Ph166_1	VLP	46912	60	6	0	Low-quality	Genome-fragment	46.64	HMM-based (lower-bound)		lytic		MEC9_p73	Guelinviridae	0.381129	virulent	0.999867
MEC9_p74	Ph285_1	VLP	44442	54	19	1	Medium-quality	Genome-fragment	60.71	HMM-based (lower-bound)		lysogenic		MEC6_p101	Peduoviridae	0.821295	virulent	0.997962
MEC9_p75	Ph246_1	VLP	42589	60	20	3	High-quality	High-quality	100	AAI-based (high-confidence)		lytic		MEC2_p89	Peduoviridae	0.347565	virulent	0.959845
MEC9_p76	Ph281_1	VLP	41349	62	22	0	Medium-quality	Genome-fragment	51.69	HMM-based (lower-bound)		lytic		MEC9_p76	Peduoviridae	0.764743	virulent	0.997847
MEC9_p77	Ph591_0	VLP	39500	58	14	1	Medium-quality	Genome-fragment	55.36	HMM-based (lower-bound)		lytic		MEC9_p77	Drexlerviridae	0.171588	temperate	0.999837
MEC9_p78	Ph347_1	VLP	38060	56	34	0	Medium-quality	Genome-fragment	63.66	AAI-based (high-confidence)		lytic		MEC2_p14	Mesyanzhinovviridae	0.920663	temperate	0.613131
MEC9_p79	Ph592_0	VLP	27905	45	10	1	Medium-quality	Genome-fragment	70.86	AAI-based (medium-confidence)		lytic		MEC9_p79	Kyanoviridae	1	temperate	0.999851
MEC9_p80	Ph593_0	VLP	15649	18	12	0	Low-quality	Genome-fragment	25.99	AAI-based (high-confidence)		lytic		MEC9_p80	unknown	0	virulent	0.999868
MEC9_p81	Ph210_1	VLP	5500	7	1	0	Low-quality	Genome-fragment	9.89	HMM-based (lower-bound)		lysogenic		MEC4_p105	unknown	0	virulent	0.998935
MEC9_p82	Ph485_1	VLP	37610	57	6	2	High-quality	High-quality	100	AAI-based (medium-confidence)		lytic		MEC2_p97	unknown	0	temperate	0.958883
MEC9_p83	Ph310_1	VLP	36934	59	12	1	Medium-quality	Genome-fragment	51.88	HMM-based (lower-bound)		lytic		MEC9_p83	Peduoviridae	0.433847	temperate	0.856207
MEC9_p84	Ph283_1	VLP	41481	63	29	0	High-quality	High-quality	97.84	AAI-based (medium-confidence)		lysogenic		MEC2_p115	Peduoviridae	1	temperate	0.993255
MEC9_p9	Ph320_0	VLP	160971	169	21	3	Complete	High-quality	100	DTR (high-confidence)		lytic		MEC9_p9	Straboviridae	0.339333	virulent	0.999692
S43_c2922_start3_stop8703	Ph113_1	Prokaryotes	8700	15	2	0	Low-quality	Genome-fragment	10.24	HMM-based (lower-bound)	PhageBoost		S43_bin4	S44_c5095_start2555_stop16090	Mesyanzhinovviridae	0.72318	virulent	0.96281
S43_c4384	Ph594_0	Prokaryotes	7281	7	2	1	Low-quality	Genome-fragment	2.9	HMM-based (lower-bound)	VIBRANT	lytic	S43_bin9	S43_c4384	unknown	0	virulent	0.999874
S43_c4621	Ph103_0	Prokaryotes	9636	13	8	1	Low-quality	Genome-fragment	18.39	AAI-based (medium-confidence)	VIBRANT	lytic	S43_bin2	S43_c4621	Peduoviridae	0.350781	virulent	0.702829
S43_c7597_start43887_stop52305	Ph102_1	Prokaryotes	8418	11	1	0	Low-quality	Genome-fragment	7.56	HMM-based (lower-bound)	VIBRANT	lysogenic	S43_bin3	S43_c7597_start43887_stop52305	Mesyanzhinovviridae	0.649447	temperate	0.99986
S44_c2091_start258_stop9871	Ph100_1	Prokaryotes	9613	11	1	5	Low-quality	Genome-fragment	8.53	HMM-based (lower-bound)	PhageBoost		S44_bin3	S44_c2091_start258_stop9871	unknown	0	temperate	0.878926
S44_c2474_start42143_stop68687	Ph403_0	Prokaryotes	26544	37	17	4	Medium-quality	Genome-fragment	51.41	AAI-based (medium-confidence)	VIBRANT	lysogenic	S44_bin1	S44_c2474_start42143_stop68687	unknown	0	virulent	0.754931
S44_c2581	Ph367_0	Prokaryotes	5409	8	2	0	Low-quality	Genome-fragment	3.78	HMM-based (lower-bound)	VIBRANT	lytic	S44_bin12	S44_c2581	unknown	0	temperate	0.600742
S44_c3798	Ph363_1	Prokaryotes	5052	7	2	0	Low-quality	Genome-fragment	5.07	HMM-based (lower-bound)	VIBRANT	lytic	S44_bin12	S63_c12239_start2_stop61983	unknown	0	virulent	0.828125
S44_c4007_start17294_stop28650	Ph595_0	Prokaryotes	11356	26	1	1	Low-quality	Genome-fragment	23.16	HMM-based (lower-bound)	VIBRANT	lysogenic	S44_bin7	S44_c4007_start17294_stop28650	unknown	0	virulent	0.995901
S44_c5095_start2555_stop16090	Ph113_1	Prokaryotes	13535	19	2	2	Low-quality	Genome-fragment	13.46	HMM-based (lower-bound)	PhageBoost		S44_bin7	S44_c5095_start2555_stop16090	Mesyanzhinovviridae	0.72318	temperate	0.99986
S44_c5515	Ph99_1	Prokaryotes	9937	8	1	0	Low-quality	Genome-fragment	15.85	HMM-based (lower-bound)	VIBRANT	lytic	S44_bin8	S45_c122_start2070_stop17599	unknown	0	temperate	0.92762
S44_c5961	Ph363_1	Prokaryotes	8648	12	2	0	Low-quality	Genome-fragment	16.22	AAI-based (medium-confidence)	VIBRANT	lytic	S44_bin12	S63_c12239_start2_stop61983	unknown	0	virulent	0.998418
S44_c6483	Ph256_1	Prokaryotes	6224	9	1	0	Low-quality	Genome-fragment	16.75	AAI-based (high-confidence)	VIBRANT	lytic	S44_bin10	S49_c7841_start371_stop18486	Peduoviridae	0.426738	virulent	0.999874
S44_c7229_start12958_stop26741	Ph98_1	Prokaryotes	13783	20	1	1	Low-quality	Genome-fragment	27.37	AAI-based (medium-confidence)	VIBRANT	lysogenic	S44_bin2	S44_c7229_start12958_stop26741	unknown	0	virulent	0.999873
S44_c743	Ph357_1	Prokaryotes	5096	6	2	0	Low-quality	Genome-fragment	6	HMM-based (lower-bound)	VIBRANT	lytic	S44_bin6	S47_c2267_start2547_stop20228	Mesyanzhinovviridae	0.807734	virulent	0.999834
S45_c122_start2070_stop17599	Ph99_1	Prokaryotes	15529	10	1	2	Low-quality	Genome-fragment	17.09	HMM-based (lower-bound)	PhageBoost		S45_bin5	S45_c122_start2070_stop17599	unknown	0	temperate	0.92762
S45_c1514	Ph132_0	Prokaryotes	7847	11	1	0	Low-quality	Genome-fragment	13.17	HMM-based (lower-bound)	VIBRANT	lytic	S45_bin3	S45_c1514	unknown	0	virulent	0.999875
S45_c1550_start1259_stop44875	Ph389_1	Prokaryotes	43616	71	20	0	High-quality	High-quality	100	AAI-based (medium-confidence)	VIBRANT	lysogenic	S45_bin11	S45_c1550_start1259_stop44875	Peduoviridae	1	temperate	0.956278
S45_c3861	Ph283_1	Prokaryotes	11427	15	12	0	Low-quality	Genome-fragment	27.65	AAI-based (medium-confidence)	VIBRANT	lytic	S45_bin9	MEC2_p115	Peduoviridae	0.754455	temperate	0.941066
S45_c6900_start12958_stop26741	Ph98_1	Prokaryotes	13783	20	1	1	Low-quality	Genome-fragment	27.37	AAI-based (medium-confidence)	VIBRANT	lysogenic	S45_bin2	S44_c7229_start12958_stop26741	unknown	0	virulent	0.999873
S45_c7617	Ph596_0	Prokaryotes	5125	9	4	0	Low-quality	Genome-fragment	6.94	HMM-based (lower-bound)	VIBRANT	lytic	S45_bin3	S45_c7617	unknown	0	temperate	0.990521
S46_c11160	Ph95_1	Prokaryotes	17283	23	8	0	Medium-quality	Genome-fragment	52.3	AAI-based (high-confidence)	VIBRANT	lytic	S46_bin10	S48_c10156_start21979_stop56847	Mesyanzhinovviridae	0.707471	temperate	0.99986
S46_c12354	Ph597_0	Prokaryotes	5737	9	3	0	Low-quality	Genome-fragment	11.61	AAI-based (medium-confidence)	VIBRANT	lytic	S46_bin9	S46_c12354	unknown	0	temperate	0.638804
S46_c12464_start60137_stop83207	Ph382_0	Prokaryotes	23070	25	4	0	Low-quality	Genome-fragment	28.15	HMM-based (lower-bound)	VIBRANT	lysogenic	S46_bin3	S46_c12464_start60137_stop83207	Peduoviridae	0.572266	virulent	0.579577
S46_c12667	Ph105_1	Prokaryotes	6830	5	2	1	Low-quality	Genome-fragment	4.05	HMM-based (lower-bound)	VIBRANT	lytic	S46_bin17	S65_c1930_start972_stop21876	unknown	0	virulent	0.999871
S46_c12695_start54038_stop93331	Ph480_0	Prokaryotes	39293	55	22	0	High-quality	High-quality	99.18	AAI-based (medium-confidence)	VIBRANT	lysogenic	S46_bin3	S46_c12695_start54038_stop93331	unknown	0	temperate	0.852589
S46_c13384	Ph93_0	Prokaryotes	14398	21	1	0	High-quality	High-quality	100	AAI-based (high-confidence)	VIBRANT	lytic	S46_bin26	S46_c13384	unknown	0	temperate	0.999852
S46_c13630	Ph95_1	Prokaryotes	10017	14	4	0	Low-quality	Genome-fragment	30.31	AAI-based (high-confidence)	VIBRANT	lytic	S46_bin10	S48_c10156_start21979_stop56847	unknown	0	temperate	0.99986
S46_c14628	Ph105_1	Prokaryotes	9754	10	2	3	Low-quality	Genome-fragment	12.18	AAI-based (medium-confidence)	VIBRANT	lytic	S46_bin17	S65_c1930_start972_stop21876	Peduoviridae	0.525934	virulent	0.999592
S46_c15523_start36298_stop45915	Ph102_2	Prokaryotes	9617	11	1	0	Low-quality	Genome-fragment	10.64	HMM-based (lower-bound)	VIBRANT	lysogenic	S46_bin7	S46_c15523_start36298_stop45915	Mesyanzhinovviridae	0.649447	virulent	0.998616
S46_c15875_start67394_stop78172	Ph89_1	Prokaryotes	10778	10	1	2	Low-quality	Genome-fragment	12.27	HMM-based (lower-bound)	PhageBoost		S46_bin11	S48_c3727_start29592_stop41397	unknown	0	virulent	0.854772
S46_c16281	Ph92_2	Prokaryotes	10678	22	3	0	Low-quality	Genome-fragment	19.87	HMM-based (lower-bound)	VIBRANT	lytic	S46_bin11	S48_c5368	unknown	0	virulent	0.987962
S46_c16445_start87764_stop104202	Ph101_1	Prokaryotes	16438	20	3	2	Low-quality	Genome-fragment	10.48	HMM-based (lower-bound)	VIBRANT	lysogenic	S46_bin2	S46_c16445_start87764_stop104202	Mesyanzhinovviridae	0.742472	temperate	0.999856
S46_c16526_start2746_stop25681	Ph598_0	Prokaryotes	22935	17	2	3	Low-quality	Genome-fragment	10.85	HMM-based (lower-bound)	PhageBoost		S46_bin11	S46_c16526_start2746_stop25681	unknown	0	virulent	0.999738
S46_c16559_start1_stop18411	Ph599_0	Prokaryotes	18410	31	4	0	Low-quality	Genome-fragment	32.16	AAI-based (medium-confidence)	PhageBoost	lysogenic	S46_bin15	S46_c16559_start1_stop18411	Peduoviridae	1	temperate	0.999858
S46_c17668_start66615_stop79878	Ph91_1	Prokaryotes	13263	19	9	1	Low-quality	Genome-fragment	25.31	HMM-based (lower-bound)	VIBRANT	lysogenic	S46_bin11	S46_c17668_start66615_stop79878	Straboviridae	0.655897	temperate	0.863197
S46_c2701_start15390_stop29287	Ph92_1	Prokaryotes	13897	24	3	2	Low-quality	Genome-fragment	25.86	HMM-based (lower-bound)	VIBRANT	lysogenic	S46_bin11	S53_c23259_start16346_stop35539	unknown	0	virulent	0.999771
S46_c394_start1_stop14494	Ph600_0	Prokaryotes	14493	22	1	2	Low-quality	Genome-fragment	26.52	HMM-based (lower-bound)	PhageBoost	lysogenic	S46_bin15	S46_c394_start1_stop14494	unknown	0	virulent	0.855254
S46_c4082_start24270_stop30316	Ph88_1	Prokaryotes	6046	11	1	0	Low-quality	Genome-fragment	7.48	HMM-based (lower-bound)	PhageBoost		S46_bin8	S48_c10867_start46576_stop94400	Straboviridae	0.475284	temperate	0.99986
S46_c5965	Ph92_2	Prokaryotes	7860	12	3	0	Low-quality	Genome-fragment	5.43	HMM-based (lower-bound)	VIBRANT	lytic	S46_bin11	S48_c5368	unknown	0	virulent	0.999771
S46_c6036_start45693_stop77107	Ph137_1	Prokaryotes	31414	31	1	16	Medium-quality	Genome-fragment	53.06	AAI-based (medium-confidence)	PhageBoost		S46_bin8	S46_c6036_start45693_stop77107	unknown	0	temperate	0.990321
S46_c6613_start2_stop25273	Ph90_1	Prokaryotes	25271	35	9	2	Low-quality	Genome-fragment	35.4	HMM-based (lower-bound)	VIBRANT	lysogenic	S46_bin11	S46_c6613_start2_stop25273	Straboviridae	0.763336	temperate	0.999572
S46_c7770_start36066_stop72996	Ph88_1	Prokaryotes	36930	28	6	3	Medium-quality	Genome-fragment	67.28	AAI-based (high-confidence)	PhageBoost	lysogenic	S46_bin8	S48_c10867_start46576_stop94400	Straboviridae	0.520602	temperate	0.996237
S46_c8503_start8922_stop20935	Ph601_0	Prokaryotes	12013	18	3	2	Low-quality	Genome-fragment	19.03	HMM-based (lower-bound)	VIBRANT	lysogenic	S46_bin3	S46_c8503_start8922_stop20935	unknown	0	temperate	0.99986
S46_c9679	Ph87_1	Prokaryotes	5609	9	5	0	Low-quality	Genome-fragment	15.14	AAI-based (medium-confidence)	VIBRANT	lytic	S46_bin9	S47_c12903	unknown	0	virulent	0.602841
S47_c10748_start44072_stop69900	Ph602_0	Prokaryotes	25828	31	14	0	Medium-quality	Genome-fragment	69.47	AAI-based (medium-confidence)	VIBRANT	lysogenic	S47_bin6	S47_c10748_start44072_stop69900	Peduoviridae	0.597059	virulent	0.991143
S47_c10886_start5246_stop16996	Ph427_0	Prokaryotes	11750	16	3	0	Low-quality	Genome-fragment	30.11	AAI-based (medium-confidence)	VIBRANT	lysogenic	S47_bin6	S47_c10886_start5246_stop16996	Peduoviridae	1	temperate	0.999854
S47_c11313_start1_stop31565	Ph481_0	Prokaryotes	31564	49	19	2	Medium-quality	Genome-fragment	69.85	AAI-based (medium-confidence)	VIBRANT	lysogenic	S47_bin6	S47_c11313_start1_stop31565	unknown	0	temperate	0.999856
S47_c12106_start21084_stop55952	Ph95_1	Prokaryotes	34868	46	15	2	High-quality	High-quality	95.72	AAI-based (high-confidence)	VIBRANT	lysogenic	S47_bin2	S48_c10156_start21979_stop56847	Mesyanzhinovviridae	0.707471	temperate	0.999709
S47_c12903	Ph87_1	Prokaryotes	11651	16	9	0	Low-quality	Genome-fragment	25.19	AAI-based (high-confidence)	VIBRANT	lytic	S47_bin8	S47_c12903	Peduoviridae	0.476292	temperate	0.99986
S47_c13242_start161496_stop224022	Ph86_1	Prokaryotes	62526	82	24	0	High-quality	High-quality	100	AAI-based (medium-confidence)	VIBRANT	lysogenic	S47_bin1	S47_c13242_start161496_stop224022	Peduoviridae	0.551066	temperate	0.81128
S47_c13984_start10168_stop35166	Ph398_0	Prokaryotes	24998	32	25	0	Medium-quality	Genome-fragment	70.85	AAI-based (medium-confidence)	VIBRANT	lysogenic	S47_bin6	S47_c13984_start10168_stop35166	Peduoviridae	1	temperate	0.999782
S47_c1443_start0_stop38408	Ph405_1	Prokaryotes	38408	52	11	2	Medium-quality	Genome-fragment	62.57	HMM-based (lower-bound)	VIBRANT	lysogenic	S47_bin4	S47_c1443_start0_stop38408	Mesyanzhinovviridae	0.825225	virulent	0.914334
S47_c15422	Ph84_1	Prokaryotes	8583	8	3	0	Low-quality	Genome-fragment	17.28	AAI-based (medium-confidence)	VIBRANT	lytic	S47_bin16	S56_c21593_start29831_stop69226	unknown	0	virulent	0.609043
S47_c1714	Ph84_1	Prokaryotes	6952	11	1	0	Low-quality	Genome-fragment	16.51	AAI-based (medium-confidence)	VIBRANT	lytic	S47_bin16	S56_c21593_start29831_stop69226	unknown	0	temperate	0.974277
S47_c1973_start2_stop40415	Ph83_1	Prokaryotes	40413	62	21	2	Low-quality	Genome-fragment	41.78	HMM-based (lower-bound)	VIBRANT	lysogenic	S47_bin14	S53_c24226_start193_stop45368	Casjensviridae	0.273015	temperate	0.975896
S47_c2267_start2547_stop20228	Ph357_1	Prokaryotes	17681	16	3	3	Low-quality	Genome-fragment	10.54	HMM-based (lower-bound)	VIBRANT	lysogenic	S47_bin13	S47_c2267_start2547_stop20228	Mesyanzhinovviridae	0.864097	virulent	0.999864
S47_c3631_start45542_stop59325	Ph98_1	Prokaryotes	13783	20	1	1	Low-quality	Genome-fragment	27.37	AAI-based (medium-confidence)	VIBRANT	lysogenic	S47_bin5	S44_c7229_start12958_stop26741	unknown	0	virulent	0.999874
S47_c4095_start2535_stop10886	Ph82_1	Prokaryotes	8351	10	4	0	Low-quality	Genome-fragment	18.95	AAI-based (medium-confidence)	VIBRANT	lysogenic	S47_bin1	S47_c4095_start2535_stop10886	Peduoviridae	0.481235	temperate	0.996063
S47_c9905_start410_stop9690	Ph404_0	Prokaryotes	9280	13	7	0	Low-quality	Genome-fragment	19.75	AAI-based (medium-confidence)	VIBRANT	lysogenic	S47_bin6	S47_c9905_start410_stop9690	unknown	0	temperate	0.999829
S48_c10156_start21979_stop56847	Ph95_1	Prokaryotes	34868	46	15	2	High-quality	High-quality	95.72	AAI-based (high-confidence)	VIBRANT	lysogenic	S48_bin2	S48_c10156_start21979_stop56847	Mesyanzhinovviridae	0.707471	temperate	0.999709
S48_c10867_start46576_stop94400	Ph88_1	Prokaryotes	47824	56	10	1	High-quality	High-quality	100	AAI-based (medium-confidence)	VIBRANT	lysogenic	S48_bin11	S48_c10867_start46576_stop94400	Straboviridae	0.568327	temperate	0.999842
S48_c10938	Ph208_1	Prokaryotes	5723	8	1	0	Low-quality	Genome-fragment	5.29	HMM-based (lower-bound)	VIBRANT	lytic	S48_bin20	S56_c13738_start3874_stop35947	unknown	0	virulent	0.999737
S48_c11913	Ph603_0	Prokaryotes	11141	7	1	0	Low-quality	Genome-fragment	8.92	HMM-based (lower-bound)	VIBRANT	lytic	S48_bin32	S48_c11913	unknown	0	virulent	0.923176
S48_c13506_start229611_stop240046	Ph137_1	Prokaryotes	10435	14	1	3	Low-quality	Genome-fragment	21.92	HMM-based (lower-bound)	PhageBoost		S48_bin11	S46_c6036_start45693_stop77107	unknown	0	temperate	0.999844
S48_c14365_start157_stop12406	Ph81_1	Prokaryotes	12249	11	1	6	Low-quality	Genome-fragment	5.73	AAI-based (medium-confidence)	PhageBoost		S48_bin5	S48_c14365_start157_stop12406	unknown	0	virulent	0.522597
S48_c15505_start57196_stop71783	Ph136_1	Prokaryotes	14587	19	2	7	Low-quality	Genome-fragment	4.03	HMM-based (lower-bound)	PhageBoost	lysogenic	S48_bin5	S63_c8584_start3_stop20039	Straboviridae	0.499815	temperate	0.999657
S48_c15571	Ph604_0	Prokaryotes	6512	10	1	0	Low-quality	Genome-fragment	12.4	AAI-based (medium-confidence)	VIBRANT	lytic	S48_bin32	S48_c15571	unknown	0	virulent	0.537762
S48_c16327	Ph83_1	Prokaryotes	14781	29	5	2	Low-quality	Genome-fragment	15.23	HMM-based (lower-bound)	VIBRANT	lytic	S48_bin19	S53_c24226_start193_stop45368	Casjensviridae	0.275973	temperate	0.999835
S48_c1650	Ph99_1	Prokaryotes	7487	6	1	0	Low-quality	Genome-fragment	11.94	HMM-based (lower-bound)	VIBRANT	lytic	S48_bin15	S45_c122_start2070_stop17599	unknown	0	temperate	0.99986
S48_c2144	Ph605_0	Prokaryotes	5235	5	1	1	Low-quality	Genome-fragment	2.38	HMM-based (lower-bound)	VIBRANT	lytic	S48_bin32	S48_c2144	unknown	0	temperate	0.997064
S48_c3276	Ph87_1	Prokaryotes	6925	8	5	0	Low-quality	Genome-fragment	15	AAI-based (high-confidence)	VIBRANT	lytic	S48_bin30	S47_c12903	Peduoviridae	0.476292	temperate	0.99986
S48_c3496	Ph445_1	Prokaryotes	37973	41	16	0	High-quality	High-quality	98.53	AAI-based (high-confidence)	VIBRANT	lytic	S48_bin19	MEC8_p9	Mesyanzhinovviridae	0.400726	virulent	0.999767
S48_c3727_start29592_stop41397	Ph89_1	Prokaryotes	11805	12	1	3	Low-quality	Genome-fragment	22.41	HMM-based (lower-bound)	PhageBoost		S48_bin13	S48_c3727_start29592_stop41397	unknown	0	virulent	0.854772
S48_c3988_start866_stop38850	Ph606_0	Prokaryotes	37984	53	28	4	Medium-quality	Genome-fragment	69.69	AAI-based (medium-confidence)	VIBRANT	lysogenic	S48_bin10	S48_c3988_start866_stop38850	Chaseviridae	1	virulent	0.76879
S48_c4360	Ph80_1	Prokaryotes	6496	8	2	0	Low-quality	Genome-fragment	7.62	HMM-based (lower-bound)	VIBRANT	lytic	S48_bin19	S48_c4360	unknown	0	virulent	0.999874
S48_c5204	Ph607_0	Prokaryotes	12351	18	3	1	Low-quality	Genome-fragment	27.42	AAI-based (medium-confidence)	VIBRANT	lytic	S48_bin21	S48_c5204	unknown	0	temperate	0.99986
S48_c5368	Ph92_2	Prokaryotes	18522	33	6	0	Low-quality	Genome-fragment	30	HMM-based (lower-bound)	VIBRANT	lytic	S48_bin13	S48_c5368	Straboviridae	0.700706	virulent	0.99985
S48_c5741	Ph357_1	Prokaryotes	9912	11	2	1	Low-quality	Genome-fragment	11.67	HMM-based (lower-bound)	VIBRANT	lytic	S48_bin18	S47_c2267_start2547_stop20228	Mesyanzhinovviridae	0.956391	virulent	0.999872
S48_c6947_start40087_stop57141	Ph608_0	Prokaryotes	17054	18	9	2	Low-quality	Genome-fragment	41.51	AAI-based (medium-confidence)	VIBRANT	lysogenic	S48_bin10	S48_c6947_start40087_stop57141	unknown	0	virulent	0.972361
S48_c7018	Ph163_1	Prokaryotes	21999	26	6	0	Low-quality	Genome-fragment	25.77	HMM-based (lower-bound)	VIBRANT	lytic	S48_bin6	MEC5_p86	Peduoviridae	0.53272	temperate	0.854828
S48_c7802	Ph609_0	Prokaryotes	7055	5	1	0	Low-quality	Genome-fragment	14.52	HMM-based (lower-bound)	VIBRANT	lytic	S48_bin19	S48_c7802	unknown	0	virulent	0.971125
S48_c8663_start162_stop18220	Ph610_0	Prokaryotes	18058	16	1	8	Low-quality	Genome-fragment	10.64	HMM-based (lower-bound)	PhageBoost		S48_bin28	S48_c8663_start162_stop18220	unknown	0	temperate	0.999286
S48_c8997	Ph475_0	Prokaryotes	6152	8	1	0	Low-quality	Genome-fragment	9.39	HMM-based (lower-bound)	VIBRANT	lytic	S48_bin32	S48_c8997	unknown	0	temperate	0.876779
S48_c9489_start45640_stop59423	Ph98_1	Prokaryotes	13783	20	1	1	Low-quality	Genome-fragment	27.37	AAI-based (medium-confidence)	VIBRANT	lysogenic	S48_bin8	S44_c7229_start12958_stop26741	unknown	0	virulent	0.999874
S48_c9539_start28345_stop68019	Ph273_1	Prokaryotes	39674	46	12	3	Medium-quality	Genome-fragment	78.62	AAI-based (medium-confidence)	VIBRANT	lysogenic	S48_bin16	S57_c6962_start3854_stop43528	Mesyanzhinovviridae	0.368953	virulent	0.978505
S48_c9946	Ph83_1	Prokaryotes	16834	26	12	0	Low-quality	Genome-fragment	19.37	HMM-based (lower-bound)	VIBRANT	lytic	S48_bin19	S53_c24226_start193_stop45368	Mesyanzhinovviridae	0.35138	virulent	0.999861
S49_c1029_start45739_stop59522	Ph98_1	Prokaryotes	13783	20	1	1	Low-quality	Genome-fragment	27.37	AAI-based (medium-confidence)	VIBRANT	lysogenic	S49_bin5	S44_c7229_start12958_stop26741	unknown	0	virulent	0.999874
S49_c1252_start16012_stop32689	Ph611_0	Prokaryotes	16677	15	1	8	Low-quality	Genome-fragment	4.74	HMM-based (lower-bound)	PhageBoost		S49_bin9	S49_c1252_start16012_stop32689	Herelleviridae	1	temperate	0.99984
S49_c1475	Ph612_0	Prokaryotes	13030	4	2	0	Low-quality	Genome-fragment	3.41	HMM-based (lower-bound)	VIBRANT	lytic	S49_bin17	S49_c1475	unknown	0	virulent	0.999874
S49_c2802_start13282_stop61106	Ph88_1	Prokaryotes	47824	56	10	1	High-quality	High-quality	100	AAI-based (medium-confidence)	VIBRANT	lysogenic	S49_bin9	S48_c10867_start46576_stop94400	Straboviridae	0.568327	temperate	0.999854
S49_c3706_start3_stop11654	Ph137_1	Prokaryotes	11651	14	1	3	Low-quality	Genome-fragment	24.48	HMM-based (lower-bound)	PhageBoost		S49_bin9	S46_c6036_start45693_stop77107	unknown	0	temperate	0.999841
S49_c431_start17779_stop29903	Ph101_2	Prokaryotes	12124	17	5	0	Low-quality	Genome-fragment	26.03	AAI-based (medium-confidence)	VIBRANT	lysogenic	S49_bin2	S49_c431_start17779_stop29903	Mesyanzhinovviridae	0.742472	temperate	0.999716
S49_c4381	Ph87_1	Prokaryotes	5813	10	5	0	Low-quality	Genome-fragment	15.1	AAI-based (medium-confidence)	VIBRANT	lytic	S49_bin10	S47_c12903	unknown	0	virulent	0.602841
S49_c5822	Ph370_1	Prokaryotes	50026	63	19	5	Medium-quality	Genome-fragment	72.07	AAI-based (medium-confidence)	VIBRANT	lytic	S49_bin4	S49_c5822	Peduoviridae	1	temperate	0.998875
S49_c7841_start371_stop18486	Ph256_1	Prokaryotes	18115	27	5	0	High-quality	High-quality	94.89	AAI-based (medium-confidence)	VIBRANT	lysogenic	S49_bin12	S49_c7841_start371_stop18486	Peduoviridae	0.470209	virulent	0.59475
S50_c1425_start12958_stop26741	Ph98_1	Prokaryotes	13783	20	1	1	Low-quality	Genome-fragment	27.37	AAI-based (medium-confidence)	VIBRANT	lysogenic	S50_bin5	S44_c7229_start12958_stop26741	unknown	0	virulent	0.999873
S50_c14406_start1_stop19981	Ph613_0	Prokaryotes	19980	32	14	0	Medium-quality	Genome-fragment	53.56	AAI-based (medium-confidence)	PhageBoost	lysogenic	S50_bin9	S50_c14406_start1_stop19981	unknown	0	temperate	0.999859
S50_c1981_start1_stop8658	Ph614_0	Prokaryotes	8657	12	1	3	Low-quality	Genome-fragment	19.22	AAI-based (medium-confidence)	PhageBoost		S50_bin9	S50_c1981_start1_stop8658	unknown	0	temperate	0.999843
S50_c2102_start2_stop73934	Ph135_0	Prokaryotes	73932	75	26	7	High-quality	High-quality	100	AAI-based (high-confidence)	VIBRANT	lysogenic	S50_bin7	S50_c2102_start2_stop73934	Peduoviridae	0.557875	temperate	0.999806
S50_c4099	Ph615_0	Prokaryotes	5433	4	1	2	Low-quality	Genome-fragment	0.75	HMM-based (lower-bound)	VIBRANT	lytic	S50_bin15	S50_c4099	unknown	0	temperate	0.875037
S50_c4160_start12022_stop49277	Ph142_0	Prokaryotes	37255	29	1	5	Medium-quality	Genome-fragment	79.41	AAI-based (medium-confidence)	PhageBoost		S50_bin7	S50_c4160_start12022_stop49277	unknown	0	temperate	0.999579
S50_c5158	Ph105_1	Prokaryotes	9104	12	5	1	Low-quality	Genome-fragment	17.27	AAI-based (medium-confidence)	VIBRANT	lytic	S50_bin20	S65_c1930_start972_stop21876	Peduoviridae	0.525934	temperate	0.987231
S50_c5186_start14_stop11636	Ph616_0	Prokaryotes	11622	14	1	2	Low-quality	Genome-fragment	20.84	HMM-based (lower-bound)	PhageBoost		S50_bin8	S50_c5186_start14_stop11636	unknown	0	temperate	0.865725
S50_c5781	Ph79_1	Prokaryotes	7795	7	2	0	Low-quality	Genome-fragment	4.51	HMM-based (lower-bound)	VIBRANT	lytic	S50_bin8	S51_c5781	unknown	0	temperate	0.999171
S50_c58	Ph216_1	Prokaryotes	7859	11	4	2	Low-quality	Genome-fragment	16.8	AAI-based (high-confidence)	VIBRANT	lytic	S50_bin6	S62_c14088	Peduoviridae	0.630783	temperate	0.99986
S50_c7608	Ph78_1	Prokaryotes	7380	9	5	0	Low-quality	Genome-fragment	19.5	AAI-based (medium-confidence)	VIBRANT	lytic	S50_bin14	S51_c6083_start33982_stop68768	unknown	0	temperate	0.999365
S50_c7710_start149103_stop180823	Ph114_0	Prokaryotes	31720	24	1	9	Low-quality	Genome-fragment	39.26	HMM-based (lower-bound)	PhageBoost		S50_bin2	S50_c7710_start149103_stop180823	Ackermannviridae	0.308558	temperate	0.99986
S50_c8068_start1496_stop13336	Ph617_0	Prokaryotes	11840	15	1	1	Low-quality	Genome-fragment	6.58	HMM-based (lower-bound)	PhageBoost		S50_bin7	S50_c8068_start1496_stop13336	unknown	0	temperate	0.999836
S50_c8108_start10551_stop49010	Ph390_0	Prokaryotes	38459	59	19	1	High-quality	High-quality	100	AAI-based (medium-confidence)	VIBRANT	lysogenic	S50_bin8	S50_c8108_start10551_stop49010	Peduoviridae	1	temperate	0.991396
S50_c8425	Ph141_0	Prokaryotes	28490	40	17	1	Medium-quality	Genome-fragment	57.58	HMM-based (lower-bound)	VIBRANT	lytic	S50_bin7	S50_c8425	unknown	0	temperate	0.999834
S50_c8579_start3075_stop14740	Ph113_2	Prokaryotes	11665	15	1	3	Low-quality	Genome-fragment	4.48	HMM-based (lower-bound)	PhageBoost		S50_bin8	S50_c8579_start3075_stop14740	unknown	0	temperate	0.901571
S50_c9173_start2_stop11921	Ph618_0	Prokaryotes	11919	21	2	5	Low-quality	Genome-fragment	11.83	HMM-based (lower-bound)	PhageBoost		S50_bin9	S50_c9173_start2_stop11921	unknown	0	temperate	0.999407
S51_c1244_start45739_stop59522	Ph98_1	Prokaryotes	13783	20	1	1	Low-quality	Genome-fragment	27.37	AAI-based (medium-confidence)	VIBRANT	lysogenic	S51_bin3	S44_c7229_start12958_stop26741	unknown	0	virulent	0.999874
S51_c1895	Ph619_0	Prokaryotes	29742	33	2	3	Low-quality	Genome-fragment	38.19	HMM-based (lower-bound)	VIBRANT	lytic	S51_bin1	S51_c1895	unknown	0	virulent	0.999444
S51_c5781	Ph79_1	Prokaryotes	9166	9	3	0	Low-quality	Genome-fragment	10.35	HMM-based (lower-bound)	VIBRANT	lytic	S51_bin4	S51_c5781	unknown	0	temperate	0.994919
S51_c6083_start33982_stop68768	Ph78_1	Prokaryotes	34786	45	11	0	High-quality	High-quality	93.54	AAI-based (medium-confidence)	VIBRANT	lysogenic	S51_bin1	S51_c6083_start33982_stop68768	unknown	0	temperate	0.999854
S52_c10828_start164680_stop220001	Ph490_1	Prokaryotes	55321	72	29	2	High-quality	High-quality	100	AAI-based (high-confidence)	VIBRANT	lysogenic	S52_bin32	S52_c10828_start164680_stop220001	Peduoviridae	1	temperate	0.583648
S52_c11878_start13914_stop21621	Ph77_1	Prokaryotes	7707	10	1	0	Low-quality	Genome-fragment	8.65	HMM-based (lower-bound)	PhageBoost		S52_bin1	S54_c10909_start3164_stop37403	unknown	0	temperate	0.873077
S52_c12149_start211_stop12122	Ph110_1	Prokaryotes	11911	14	8	0	Low-quality	Genome-fragment	22.36	AAI-based (medium-confidence)	VIBRANT	lysogenic	S52_bin34	S65_c16479	Peduoviridae	0.525934	temperate	0.999791
S52_c1247	Ph363_1	Prokaryotes	7062	8	2	0	Low-quality	Genome-fragment	7.09	HMM-based (lower-bound)	VIBRANT	lytic	S52_bin23	S63_c12239_start2_stop61983	unknown	0	virulent	0.828125
S52_c12651	Ph363_1	Prokaryotes	23910	17	1	2	Low-quality	Genome-fragment	42.7	HMM-based (lower-bound)	VIBRANT	lytic	S52_bin23	S63_c12239_start2_stop61983	unknown	0	virulent	0.999872
S52_c13481	Ph359_1	Prokaryotes	12255	12	3	0	Low-quality	Genome-fragment	13.86	HMM-based (lower-bound)	VIBRANT	lytic	S52_bin23	S58_c7078_start13532_stop35131	Schitoviridae	0.349391	temperate	0.996982
S52_c13748_start151_stop19429	Ph106_0	Prokaryotes	19278	23	8	6	Low-quality	Genome-fragment	29.68	AAI-based (medium-confidence)	VIBRANT	lysogenic	S52_bin7	S52_c13748_start151_stop19429	Peduoviridae	0.56386	virulent	0.989208
S52_c14649_start7373_stop19731	Ph75_1	Prokaryotes	12358	18	3	2	Low-quality	Genome-fragment	14.72	HMM-based (lower-bound)	PhageBoost		S52_bin1	S52_c14649_start7373_stop19731	unknown	0	temperate	0.999381
S52_c15484	Ph620_0	Prokaryotes	7354	10	7	0	Low-quality	Genome-fragment	11.28	HMM-based (lower-bound)	VIBRANT	lytic	S52_bin41	S52_c15484	unknown	0	temperate	0.999859
S52_c16176	Ph139_0	Prokaryotes	5368	10	2	1	Low-quality	Genome-fragment	12.72	HMM-based (lower-bound)	VIBRANT	lytic	S52_bin36	S52_c16176	unknown	0	temperate	0.999859
S52_c17651_start1367_stop21663	Ph225_1	Prokaryotes	20296	27	11	1	Low-quality	Genome-fragment	46.14	AAI-based (medium-confidence)	VIBRANT	lysogenic	S52_bin6	S52_c17651_start1367_stop21663	Peduoviridae	0.519755	virulent	0.696278
S52_c17747	Ph96_1	Prokaryotes	8284	16	5	0	Low-quality	Genome-fragment	9.44	HMM-based (lower-bound)	VIBRANT	lytic	S52_bin24	S66_c6263_start438_stop10707	Zierdtviridae	0.395909	virulent	0.973346
S52_c18571_start25420_stop35409	Ph430_0	Prokaryotes	9989	15	2	0	Low-quality	Genome-fragment	49.54	HMM-based (lower-bound)	PhageBoost		S52_bin39	S52_c18571_start25420_stop35409	Peduoviridae	1	virulent	0.999813
S52_c19064	Ph72_1	Prokaryotes	30871	47	10	0	Medium-quality	Genome-fragment	59.43	HMM-based (lower-bound)	VIBRANT	lytic	S52_bin22	S52_c19064	unknown	0	virulent	0.959898
S52_c2069	Ph71_0	Prokaryotes	7328	14	3	0	Low-quality	Genome-fragment	12.74	AAI-based (medium-confidence)	VIBRANT	lytic	S52_bin24	S52_c2069	no_family_avaliable(NC_048784)	0.966	virulent	0.725285
S52_c2303	Ph621_0	Prokaryotes	6829	5	1	0	Low-quality	Genome-fragment	4.72	HMM-based (lower-bound)	VIBRANT	lytic	S52_bin9	S52_c2303	unknown	0	temperate	0.970579
S52_c2450_start2_stop10681	Ph65_0	Prokaryotes	10679	12	1	0	Low-quality	Genome-fragment	14.04	HMM-based (lower-bound)	VIBRANT	lysogenic	S52_bin24	S52_c2450_start2_stop10681	unknown	0	virulent	0.99982
S52_c25719_start2521_stop31313	Ph64_1	Prokaryotes	28792	42	15	3	Medium-quality	Genome-fragment	71.26	AAI-based (medium-confidence)	VIBRANT	lysogenic	S52_bin32	S52_c25719_start2521_stop31313	Mesyanzhinovviridae	0.611198	temperate	0.99986
S52_c26402	Ph63_0	Prokaryotes	22214	26	2	0	Low-quality	Genome-fragment	30.43	HMM-based (lower-bound)	VIBRANT	lytic	S52_bin24	S52_c26402	unknown	0	virulent	0.999874
S52_c27021_start3_stop12490	Ph458_0	Prokaryotes	12487	20	5	2	Low-quality	Genome-fragment	26.68	AAI-based (medium-confidence)	PhageBoost	lysogenic	S52_bin38	S52_c27021_start3_stop12490	unknown	0	temperate	0.99986
S52_c27481	Ph622_0	Prokaryotes	11951	26	1	0	Low-quality	Genome-fragment	13.21	HMM-based (lower-bound)	VIBRANT	lytic	S52_bin9	S52_c27481	unknown	0	temperate	0.99986
S52_c28262	Ph109_0	Prokaryotes	5183	6	5	0	Low-quality	Genome-fragment	11.89	AAI-based (medium-confidence)	VIBRANT	lytic	S52_bin41	S52_c28262	unknown	0	temperate	0.999805
S52_c28513	Ph164_0	Prokaryotes	11869	17	11	0	Low-quality	Genome-fragment	26.59	AAI-based (medium-confidence)	VIBRANT	lytic	S52_bin9	S52_c28513	Mesyanzhinovviridae	0.411942	virulent	0.882753
S52_c30286_start2_stop7298	Ph363_2	Prokaryotes	7296	10	1	0	Low-quality	Genome-fragment	16.08	HMM-based (lower-bound)	PhageBoost		S52_bin23	S52_c30286_start2_stop7298	unknown	0	temperate	0.892413
S52_c3577_start13286_stop27238	Ph623_0	Prokaryotes	13952	13	1	6	Low-quality	Genome-fragment	9.39	HMM-based (lower-bound)	PhageBoost		S52_bin51	S52_c3577_start13286_stop27238	unknown	0	temperate	0.997272
S52_c3719_start1_stop8490	Ph460_0	Prokaryotes	8489	21	5	0	Low-quality	Genome-fragment	21.15	AAI-based (medium-confidence)	PhageBoost	lysogenic	S52_bin38	S52_c3719_start1_stop8490	unknown	0	temperate	0.99986
S52_c3772	Ph61_1	Prokaryotes	6303	10	7	0	Low-quality	Genome-fragment	14.27	AAI-based (medium-confidence)	VIBRANT	lytic	S52_bin24	S66_c21390_start196983_stop241038	unknown	0	temperate	0.98355
S52_c4260_start9290_stop21379	Ph624_0	Prokaryotes	12089	12	1	2	Low-quality	Genome-fragment	8.62	HMM-based (lower-bound)	PhageBoost		S52_bin36	S52_c4260_start9290_stop21379	unknown	0	virulent	0.999872
S52_c4438	Ph625_0	Prokaryotes	5086	6	4	0	Low-quality	Genome-fragment	7.14	AAI-based (medium-confidence)	VIBRANT	lytic	S52_bin24	S52_c4438	unknown	0	virulent	0.999844
S52_c5060	Ph140_0	Prokaryotes	10988	14	8	0	Low-quality	Genome-fragment	26.89	AAI-based (medium-confidence)	VIBRANT	lytic	S52_bin36	S52_c5060	Peduoviridae	0.410681	temperate	0.99985
S52_c5865	Ph59_0	Prokaryotes	37892	58	8	1	Medium-quality	Genome-fragment	74.2	AAI-based (high-confidence)	VIBRANT	lytic	S52_bin40	S52_c5865	unknown	0	virulent	0.999866
S52_c5915	Ph62_1	Prokaryotes	47293	55	6	4	Medium-quality	Genome-fragment	66.89	HMM-based (lower-bound)	VIBRANT	lytic	S52_bin24	S66_c11953	Mesyanzhinovviridae	0.528799	temperate	0.999827
S52_c6366_start2_stop30997	Ph374_1	Prokaryotes	30995	32	12	0	Medium-quality	Genome-fragment	58.86	AAI-based (medium-confidence)	VIBRANT	lysogenic	S52_bin34	S52_c6366_start2_stop30997	Mesyanzhinovviridae	1	temperate	0.986495
S52_c8599_start11518_stop52884	Ph626_0	Prokaryotes	41366	53	17	10	Low-quality	Genome-fragment	45.56	HMM-based (lower-bound)	PhageBoost	lysogenic	S52_bin38	S52_c8599_start11518_stop52884	unknown	0	virulent	0.999215
S52_c8653	Ph627_0	Prokaryotes	11217	21	1	0	Low-quality	Genome-fragment	3.21	HMM-based (lower-bound)	VIBRANT	lytic	S52_bin41	S52_c8653	unknown	0	virulent	0.999245
S52_c8843	Ph226_1	Prokaryotes	13901	14	11	0	Low-quality	Genome-fragment	19.63	HMM-based (lower-bound)	VIBRANT	lytic	S52_bin24	S66_c875	Vilmaviridae	1	temperate	0.999824
S52_c9159	Ph60_0	Prokaryotes	20260	45	4	1	Low-quality	Genome-fragment	39.67	AAI-based (medium-confidence)	VIBRANT	lytic	S52_bin40	S52_c9159	Schitoviridae	1	virulent	0.999868
S53_c10214_start67394_stop78172	Ph89_1	Prokaryotes	10778	10	1	2	Low-quality	Genome-fragment	12.27	HMM-based (lower-bound)	PhageBoost		S53_bin12	S48_c3727_start29592_stop41397	unknown	0	virulent	0.854772
S53_c1102_start24590_stop32809	Ph117_0	Prokaryotes	8219	15	1	0	High-quality	High-quality	91.92	HMM-based (lower-bound)	PhageBoost		S53_bin22	S53_c1102_start24590_stop32809	unknown	0	virulent	0.999869
S53_c11871	Ph58_1	Prokaryotes	8208	14	3	0	High-quality	High-quality	99.68	AAI-based (medium-confidence)	VIBRANT	lytic	S53_bin35	S62_c11374_start52107_stop62420	no_family_avaliable(NC_016762)	0.979	virulent	0.999514
S53_c12148	Ph55_0	Prokaryotes	30136	42	11	0	Medium-quality	Genome-fragment	52.71	HMM-based (lower-bound)	VIBRANT	lytic	S53_bin32	S53_c12148	unknown	0	virulent	0.963178
S53_c12792_start60_stop16687	Ph628_0	Prokaryotes	16627	18	8	3	Low-quality	Genome-fragment	3.18	AAI-based (medium-confidence)	PhageBoost		S53_bin6	S53_c12792_start60_stop16687	unknown	0	temperate	0.999813
S53_c13970_start1_stop19024	Ph138_1	Prokaryotes	19023	21	2	3	Low-quality	Genome-fragment	36.5	HMM-based (lower-bound)	PhageBoost		S53_bin6	S53_c13970_start1_stop19024	unknown	0	temperate	0.996569
S53_c14642	Ph314_1	Prokaryotes	17852	23	2	0	Low-quality	Genome-fragment	16.17	HMM-based (lower-bound)	VIBRANT	lytic	S53_bin25	S54_c7486	unknown	0	virulent	0.960174
S53_c15065_start45739_stop59522	Ph98_1	Prokaryotes	13783	20	1	1	Low-quality	Genome-fragment	27.37	AAI-based (medium-confidence)	VIBRANT	lysogenic	S53_bin7	S44_c7229_start12958_stop26741	unknown	0	virulent	0.999874
S53_c15803_start3_stop8696	Ph180_0	Prokaryotes	8693	13	1	2	Low-quality	Genome-fragment	11.08	HMM-based (lower-bound)	PhageBoost		S53_bin60	S53_c15803_start3_stop8696	unknown	0	temperate	0.99986
S53_c16702	Ph122_1	Prokaryotes	17640	27	4	1	Low-quality	Genome-fragment	47.51	AAI-based (high-confidence)	VIBRANT	lytic	S53_bin42	MEC8_p68	no_family_avaliable(NC_062738)	0.951	temperate	0.938084
S53_c16708_start19984_stop36170	Ph54_1	Prokaryotes	16186	14	3	0	Low-quality	Genome-fragment	14.41	HMM-based (lower-bound)	VIBRANT	lysogenic	S53_bin35	S57_c25392_start14985_stop31171	Mesyanzhinovviridae	0.348588	temperate	0.83542
S53_c16927	Ph416_1	Prokaryotes	7089	16	2	0	Low-quality	Genome-fragment	12.99	AAI-based (medium-confidence)	VIBRANT	lytic	S53_bin56	MEC2_p77	Peduoviridae	0.759745	virulent	0.998131
S53_c17016_start7337_stop51769	Ph629_0	Prokaryotes	44432	49	6	1	Medium-quality	Genome-fragment	57.3	HMM-based (lower-bound)	VIBRANT	lysogenic	S53_bin12	S53_c17016_start7337_stop51769	unknown	0	temperate	0.999823
S53_c17539_start1_stop17097	Ph630_0	Prokaryotes	17096	17	1	2	Low-quality	Genome-fragment	30.79	AAI-based (medium-confidence)	PhageBoost		S53_bin6	S53_c17539_start1_stop17097	unknown	0	temperate	0.992766
S53_c17832_start12850_stop20879	Ph113_1	Prokaryotes	8029	14	2	0	Low-quality	Genome-fragment	9.45	HMM-based (lower-bound)	VIBRANT	lysogenic	S53_bin9	S44_c5095_start2555_stop16090	Mesyanzhinovviridae	0.72318	virulent	0.999844
S53_c18134_start2289_stop42796	Ph478_1	Prokaryotes	40507	57	21	3	Medium-quality	Genome-fragment	61.12	AAI-based (high-confidence)	VIBRANT	lysogenic	S53_bin22	MEC2_p15	Peduoviridae	0.641873	temperate	0.999833
S53_c18353	Ph92_2	Prokaryotes	15604	28	6	0	Low-quality	Genome-fragment	25.27	HMM-based (lower-bound)	VIBRANT	lytic	S53_bin12	S48_c5368	unknown	0	virulent	0.999843
S53_c19001_start15289_stop31279	Ph256_1	Prokaryotes	15990	23	3	0	Medium-quality	Genome-fragment	61.92	AAI-based (medium-confidence)	VIBRANT	lysogenic	S53_bin24	S49_c7841_start371_stop18486	Peduoviridae	0.470209	virulent	0.999867
S53_c19411	Ph53_1	Prokaryotes	18117	33	1	1	Low-quality	Genome-fragment	7.78	HMM-based (lower-bound)	VIBRANT	lytic	S53_bin55	S53_c19411	Straboviridae	0.694399	virulent	0.999866
S53_c19503_start3_stop9416	Ph631_0	Prokaryotes	9413	18	4	1	High-quality	High-quality	97.8	HMM-based (lower-bound)	PhageBoost		S53_bin56	S53_c19503_start3_stop9416	unknown	0	virulent	0.99987
S53_c19936_start1_stop25272	Ph90_1	Prokaryotes	25271	35	9	2	Low-quality	Genome-fragment	35.4	HMM-based (lower-bound)	VIBRANT	lysogenic	S53_bin12	S46_c6613_start2_stop25273	Straboviridae	0.763336	temperate	0.999572
S53_c2015	Ph87_1	Prokaryotes	10859	15	8	0	Low-quality	Genome-fragment	23.47	AAI-based (high-confidence)	VIBRANT	lytic	S53_bin34	S47_c12903	Peduoviridae	0.476292	temperate	0.99986
S53_c20500_start66617_stop79880	Ph91_1	Prokaryotes	13263	19	9	1	Low-quality	Genome-fragment	25.31	HMM-based (lower-bound)	VIBRANT	lysogenic	S53_bin12	S46_c17668_start66615_stop79878	Straboviridae	0.655897	temperate	0.863197
S53_c21242	Ph632_0	Prokaryotes	5496	8	1	1	Low-quality	Genome-fragment	0.73	HMM-based (lower-bound)	VIBRANT	lytic	S53_bin47	S53_c21242	unknown	0	virulent	0.998162
S53_c22009_start22990_stop29157	Ph489_1	Prokaryotes	6167	14	2	0	Low-quality	Genome-fragment	4.59	HMM-based (lower-bound)	PhageBoost	lysogenic	S53_bin38	MEC8_p14	unknown	0	virulent	0.987427
S53_c22822	Ph633_0	Prokaryotes	5188	7	1	0	Low-quality	Genome-fragment	7.76	HMM-based (lower-bound)	VIBRANT	lytic	S53_bin16	S53_c22822	unknown	0	virulent	0.999874
S53_c23253	Ph257_1	Prokaryotes	13465	15	8	1	Low-quality	Genome-fragment	21.02	HMM-based (lower-bound)	VIBRANT	lytic	S53_bin56	S61_c29786	unknown	0	temperate	0.999859
S53_c23259_start16346_stop35539	Ph92_1	Prokaryotes	19193	31	6	2	Low-quality	Genome-fragment	31.08	HMM-based (lower-bound)	VIBRANT	lysogenic	S53_bin12	S53_c23259_start16346_stop35539	Straboviridae	0.700706	virulent	0.999859
S53_c23732	Ph122_1	Prokaryotes	5022	5	4	0	Low-quality	Genome-fragment	6.48	HMM-based (lower-bound)	VIBRANT	lytic	S53_bin42	MEC8_p68	unknown	0	temperate	0.529281
S53_c23734	Ph457_1	Prokaryotes	11980	15	5	0	Low-quality	Genome-fragment	13.75	HMM-based (lower-bound)	VIBRANT	lytic	S53_bin28	MEC6_p24	unknown	0	temperate	0.949084
S53_c24110	Ph52_1	Prokaryotes	8241	18	3	1	Low-quality	Genome-fragment	4.79	HMM-based (lower-bound)	VIBRANT	lytic	S53_bin55	S54_c5857	unknown	0	virulent	0.997828
S53_c24226_start193_stop45368	Ph83_1	Prokaryotes	45175	76	21	1	Medium-quality	Genome-fragment	53.43	HMM-based (lower-bound)	VIBRANT	lysogenic	S53_bin36	S53_c24226_start193_stop45368	Casjensviridae	0.338148	virulent	0.876496
S53_c24939	Ph405_2	Prokaryotes	13256	16	2	1	Low-quality	Genome-fragment	29.87	HMM-based (lower-bound)	VIBRANT	lytic	S53_bin33	S53_c24939	unknown	0	temperate	0.977379
S53_c26088_start37447_stop56486	Ph365_1	Prokaryotes	19039	16	4	3	Low-quality	Genome-fragment	15.27	HMM-based (lower-bound)	VIBRANT	lysogenic	S53_bin18	S61_c8091_start53840_stop83862	unknown	0	virulent	0.999509
S53_c26301	Ph56_0	Prokaryotes	39462	49	16	0	Medium-quality	Genome-fragment	85.9	HMM-based (lower-bound)	VIBRANT	lytic	S53_bin8	S53_c26301	unknown	0	temperate	0.921094
S53_c28266	Ph51_1	Prokaryotes	46229	61	6	0	Low-quality	Genome-fragment	40.88	HMM-based (lower-bound)	VIBRANT	lytic	S53_bin55	S53_c28266	unknown	0	virulent	0.999856
S53_c29058_start1_stop10575	Ph634_0	Prokaryotes	10574	11	1	2	Low-quality	Genome-fragment	22.91	AAI-based (medium-confidence)	PhageBoost		S53_bin56	S53_c29058_start1_stop10575	Peduoviridae	1	temperate	0.99986
S53_c29284	Ph314_1	Prokaryotes	10427	19	1	0	Low-quality	Genome-fragment	15.6	HMM-based (lower-bound)	VIBRANT	lytic	S53_bin55	S54_c7486	unknown	0	temperate	0.747485
S53_c29531_start1_stop16922	Ph50_1	Prokaryotes	16921	18	1	2	Low-quality	Genome-fragment	1.41	HMM-based (lower-bound)	PhageBoost		S53_bin19	S53_c29531_start1_stop16922	unknown	0	temperate	0.99986
S53_c30207	Ph409_0	Prokaryotes	5850	12	2	0	Low-quality	Genome-fragment	10.01	AAI-based (high-confidence)	VIBRANT	lytic	S53_bin56	S53_c30207	Casjensviridae	1	temperate	0.907936
S53_c3031	Ph359_1	Prokaryotes	14935	14	5	0	Low-quality	Genome-fragment	16.19	HMM-based (lower-bound)	VIBRANT	lytic	S53_bin18	S58_c7078_start13532_stop35131	Schitoviridae	0.538337	virulent	0.999782
S53_c31147	Ph125_1	Prokaryotes	5489	6	2	0	Low-quality	Genome-fragment	12.63	AAI-based (medium-confidence)	VIBRANT	lytic	S53_bin42	S53_c31147	unknown	0	temperate	0.986772
S53_c31640	Ph378_1	Prokaryotes	10572	11	3	1	Low-quality	Genome-fragment	18.16	AAI-based (high-confidence)	VIBRANT	lytic	S53_bin35	S62_c676_start1506_stop32791	Peduoviridae	0.421191	virulent	0.999816
S53_c3166	Ph635_0	Prokaryotes	5825	17	2	0	Low-quality	Genome-fragment	3.57	HMM-based (lower-bound)	VIBRANT	lytic	S53_bin55	S53_c3166	unknown	0	virulent	0.999874
S53_c31708_start10087_stop58366	Ph636_0	Prokaryotes	48279	62	19	5	Complete	High-quality	100	Provirus (high-confidence)	PhageBoost	lysogenic	S53_bin6	S53_c31708_start10087_stop58366	Casjensviridae	1	virulent	0.702003
S53_c32454	Ph313_1	Prokaryotes	22213	29	2	2	Low-quality	Genome-fragment	17.82	AAI-based (medium-confidence)	VIBRANT	lytic	S53_bin55	S54_c10766	Straboviridae	0.575058	virulent	0.999865
S53_c3492	Ph122_1	Prokaryotes	5329	10	1	0	Low-quality	Genome-fragment	5.37	HMM-based (lower-bound)	VIBRANT	lytic	S53_bin42	MEC8_p68	unknown	0	temperate	0.99981
S53_c3530	Ph242_3	Prokaryotes	21983	36	2	7	Low-quality	Genome-fragment	8.22	HMM-based (lower-bound)	VIBRANT	lysogenic	S53_bin20	S53_c3530	unknown	0	temperate	0.999858
S53_c3784	Ph363_1	Prokaryotes	60344	48	6	3	Medium-quality	Genome-fragment	72.72	HMM-based (lower-bound)	VIBRANT	lytic	S53_bin18	S63_c12239_start2_stop61983	Schitoviridae	0.536543	virulent	0.999842
S53_c3793	Ph637_0	Prokaryotes	19324	49	2	0	Low-quality	Genome-fragment	9.03	HMM-based (lower-bound)	VIBRANT	lytic	S53_bin55	S53_c3793	Herelleviridae	1	virulent	0.99987
S53_c4440	Ph80_2	Prokaryotes	6721	10	1	0	Low-quality	Genome-fragment	4.07	HMM-based (lower-bound)	VIBRANT	lytic	S53_bin36	S53_c4440	unknown	0	virulent	0.995779
S53_c4675	Ph85_0	Prokaryotes	5814	7	2	0	Low-quality	Genome-fragment	12.79	AAI-based (medium-confidence)	VIBRANT	lytic	S53_bin26	S53_c4675	unknown	0	temperate	0.972347
S53_c4987	Ph222_0	Prokaryotes	6299	10	8	0	Low-quality	Genome-fragment	13.51	AAI-based (high-confidence)	VIBRANT	lytic	S53_bin28	S53_c4987	Peduoviridae	0.476292	temperate	0.991727
S53_c6126_start8896_stop17588	Ph253_3	Prokaryotes	8692	17	1	0	Low-quality	Genome-fragment	6.3	HMM-based (lower-bound)	VIBRANT	lysogenic	S53_bin36	S53_c6126_start8896_stop17588	unknown	0	temperate	0.639579
S53_c6242	Ph638_0	Prokaryotes	5597	9	1	0	Low-quality	Genome-fragment	3.12	HMM-based (lower-bound)	VIBRANT	lytic	S53_bin32	S53_c6242	unknown	0	temperate	0.99986
S53_c6514_start1018_stop27285	Ph639_0	Prokaryotes	26267	25	1	6	Low-quality	Genome-fragment	29.19	AAI-based (medium-confidence)	PhageBoost		S53_bin32	S53_c6514_start1018_stop27285	unknown	0	temperate	0.99986
S53_c8147	Ph215_0	Prokaryotes	5177	11	2	0	Low-quality	Genome-fragment	11.47	AAI-based (high-confidence)	VIBRANT	lytic	S53_bin60	S53_c8147	Casjensviridae	1	temperate	0.999785
S53_c8980	Ph124_1	Prokaryotes	5370	7	2	0	Low-quality	Genome-fragment	9.21	AAI-based (medium-confidence)	VIBRANT	lytic	S53_bin42	S58_c15144	unknown	0	temperate	0.720673
S53_c9701_start631_stop38024	Ph178_0	Prokaryotes	37393	57	22	1	High-quality	High-quality	100	AAI-based (high-confidence)	VIBRANT	lysogenic	S53_bin23	S53_c9701_start631_stop38024	Straboviridae	0.707786	temperate	0.985906
S54_c10361_start2266_stop14511	Ph357_1	Prokaryotes	12245	14	2	3	Low-quality	Genome-fragment	5.14	HMM-based (lower-bound)	VIBRANT	lysogenic	S54_bin11	S47_c2267_start2547_stop20228	Mesyanzhinovviridae	0.863019	virulent	0.999864
S54_c10766	Ph313_1	Prokaryotes	29299	33	3	0	Low-quality	Genome-fragment	14.31	HMM-based (lower-bound)	VIBRANT	lytic	S54_bin19	S54_c10766	Straboviridae	0.575058	virulent	0.999872
S54_c10909_start3164_stop37403	Ph77_1	Prokaryotes	34239	30	1	11	Low-quality	Genome-fragment	38.43	HMM-based (lower-bound)	PhageBoost		S54_bin24	S54_c10909_start3164_stop37403	no_family_avaliable(NC_024365)	0.957	temperate	0.999858
S54_c11464_start2141_stop16573	Ph459_0	Prokaryotes	14432	21	3	0	Low-quality	Genome-fragment	35.6	AAI-based (medium-confidence)	PhageBoost	lysogenic	S54_bin19	S54_c11464_start2141_stop16573	unknown	0	temperate	0.999853
S54_c12515_start45542_stop59325	Ph98_1	Prokaryotes	13783	20	1	1	Low-quality	Genome-fragment	27.37	AAI-based (medium-confidence)	VIBRANT	lysogenic	S54_bin10	S44_c7229_start12958_stop26741	unknown	0	virulent	0.999874
S54_c13755	Ph126_0	Prokaryotes	8801	12	2	0	Low-quality	Genome-fragment	10.49	HMM-based (lower-bound)	VIBRANT	lytic	S54_bin35	S54_c13755	unknown	0	virulent	0.757386
S54_c15449	Ph640_0	Prokaryotes	6444	10	1	0	Low-quality	Genome-fragment	4.36	HMM-based (lower-bound)	VIBRANT	lytic	S54_bin27	S54_c15449	unknown	0	virulent	0.99987
S54_c15511	Ph122_1	Prokaryotes	6734	11	2	0	Low-quality	Genome-fragment	9.07	HMM-based (lower-bound)	VIBRANT	lytic	S54_bin35	MEC8_p68	Straboviridae	0.636695	temperate	0.986374
S54_c1842_start2_stop21071	Ph641_0	Prokaryotes	21068	12	1	3	Low-quality	Genome-fragment	23.41	AAI-based (medium-confidence)	PhageBoost		S54_bin14	S54_c1842_start2_stop21071	unknown	0	virulent	0.999873
S54_c18616	Ph642_0	Prokaryotes	5976	11	3	0	Low-quality	Genome-fragment	6.92	HMM-based (lower-bound)	VIBRANT	lytic	S54_bin27	S54_c18616	unknown	0	temperate	0.811428
S54_c1863_start1_stop24861	Ph643_0	Prokaryotes	24860	27	1	2	Low-quality	Genome-fragment	7.46	HMM-based (lower-bound)	PhageBoost		S54_bin35	S54_c1863_start1_stop24861	unknown	0	virulent	0.934379
S54_c19523	Ph314_1	Prokaryotes	32014	45	4	1	Low-quality	Genome-fragment	24.95	HMM-based (lower-bound)	VIBRANT	lytic	S54_bin19	S54_c7486	unknown	0	temperate	0.955424
S54_c21037	Ph371_0	Prokaryotes	10646	12	4	0	Low-quality	Genome-fragment	21.01	AAI-based (medium-confidence)	VIBRANT	lytic	S54_bin30	S54_c21037	unknown	0	virulent	0.998621
S54_c21557_start158877_stop214198	Ph490_1	Prokaryotes	55321	72	29	2	High-quality	High-quality	100	AAI-based (high-confidence)	VIBRANT	lysogenic	S54_bin9	S52_c10828_start164680_stop220001	Peduoviridae	1	temperate	0.583648
S54_c24747	Ph51_1	Prokaryotes	5782	8	2	0	Low-quality	Genome-fragment	6.72	HMM-based (lower-bound)	VIBRANT	lytic	S54_bin19	S53_c28266	unknown	0	virulent	0.999873
S54_c24837	Ph208_1	Prokaryotes	12935	17	4	0	Low-quality	Genome-fragment	27.72	HMM-based (lower-bound)	VIBRANT	lytic	S54_bin26	S56_c13738_start3874_stop35947	unknown	0	virulent	0.99957
S54_c25009	Ph644_0	Prokaryotes	5108	6	1	1	Low-quality	Genome-fragment	2.93	HMM-based (lower-bound)	VIBRANT	lytic	S54_bin25	S54_c25009	unknown	0	virulent	0.923176
S54_c2530_start2521_stop31313	Ph64_1	Prokaryotes	28792	42	15	3	Medium-quality	Genome-fragment	71.26	AAI-based (medium-confidence)	VIBRANT	lysogenic	S54_bin9	S52_c25719_start2521_stop31313	Mesyanzhinovviridae	0.611198	temperate	0.99986
S54_c25376_start7414_stop33979	Ph242_2	Prokaryotes	26565	36	25	1	Medium-quality	Genome-fragment	58.32	AAI-based (high-confidence)	VIBRANT	lysogenic	S54_bin16	S54_c25376_start7414_stop33979	Straboviridae	0.283801	temperate	0.999855
S54_c25552	Ph74_0	Prokaryotes	11614	18	4	1	Low-quality	Genome-fragment	25.62	HMM-based (lower-bound)	VIBRANT	lytic	S54_bin25	S54_c25552	unknown	0	temperate	0.999716
S54_c28575_start5628_stop27939	Ph177_0	Prokaryotes	22311	22	5	10	Low-quality	Genome-fragment	12.17	HMM-based (lower-bound)	PhageBoost	lysogenic	S54_bin37	S54_c28575_start5628_stop27939	Straboviridae	0.79462	virulent	0.981375
S54_c2927	Ph51_1	Prokaryotes	22474	27	2	0	Low-quality	Genome-fragment	15.01	HMM-based (lower-bound)	VIBRANT	lytic	S54_bin19	S53_c28266	unknown	0	virulent	0.999861
S54_c3009	Ph645_0	Prokaryotes	8702	11	2	0	Low-quality	Genome-fragment	6.86	HMM-based (lower-bound)	VIBRANT	lytic	S54_bin19	S54_c3009	unknown	0	temperate	0.9903
S54_c3831_start2_stop9124	Ph75_1	Prokaryotes	9122	16	2	3	Low-quality	Genome-fragment	12.6	HMM-based (lower-bound)	PhageBoost	lysogenic	S54_bin24	S52_c14649_start7373_stop19731	unknown	0	temperate	0.999392
S54_c5331_start261155_stop279914	Ph225_1	Prokaryotes	18759	24	11	0	Low-quality	Genome-fragment	42.64	AAI-based (medium-confidence)	VIBRANT	lysogenic	S54_bin8	S52_c17651_start1367_stop21663	Peduoviridae	0.519755	temperate	0.999858
S54_c5857	Ph52_1	Prokaryotes	9925	21	3	1	Low-quality	Genome-fragment	5.77	HMM-based (lower-bound)	VIBRANT	lytic	S54_bin19	S54_c5857	unknown	0	virulent	0.999865
S54_c6521	Ph121_1	Prokaryotes	17457	21	7	1	Low-quality	Genome-fragment	46.72	AAI-based (high-confidence)	VIBRANT	lytic	S54_bin35	S54_c6521	Straboviridae	0.636695	virulent	0.999867
S54_c7145	Ph53_1	Prokaryotes	11906	21	1	0	Low-quality	Genome-fragment	5.11	HMM-based (lower-bound)	VIBRANT	lytic	S54_bin19	S53_c19411	Straboviridae	0.694399	temperate	0.997249
S54_c7380	Ph125_1	Prokaryotes	5443	5	4	0	Low-quality	Genome-fragment	12.91	AAI-based (medium-confidence)	VIBRANT	lytic	S54_bin35	S53_c31147	unknown	0	virulent	0.589748
S54_c7486	Ph314_1	Prokaryotes	28549	68	1	1	Low-quality	Genome-fragment	42.71	HMM-based (lower-bound)	VIBRANT	lytic	S54_bin19	S54_c7486	Straboviridae	0.605229	virulent	0.999862
S54_c7501_start5650_stop49113	Ph389_1	Prokaryotes	43463	70	20	0	High-quality	High-quality	100	AAI-based (medium-confidence)	VIBRANT	lysogenic	S54_bin13	S45_c1550_start1259_stop44875	Peduoviridae	1	temperate	0.978964
S54_c7806	Ph73_0	Prokaryotes	5302	7	4	0	Low-quality	Genome-fragment	10.11	HMM-based (lower-bound)	VIBRANT	lytic	S54_bin25	S54_c7806	unknown	0	virulent	0.999872
S54_c7882	Ph646_0	Prokaryotes	9041	28	1	0	Low-quality	Genome-fragment	2.97	HMM-based (lower-bound)	VIBRANT	lytic	S54_bin19	S54_c7882	unknown	0	temperate	0.894597
S54_c8720	Ph51_1	Prokaryotes	6707	8	1	0	Low-quality	Genome-fragment	2.39	HMM-based (lower-bound)	VIBRANT	lytic	S54_bin19	S53_c28266	unknown	0	temperate	0.998024
S54_c9462	Ph647_0	Prokaryotes	9764	16	1	0	Low-quality	Genome-fragment	8.67	HMM-based (lower-bound)	VIBRANT	lytic	S54_bin7	S54_c9462	unknown	0	temperate	0.525137
S55_c10144	Ph306_1	Prokaryotes	7315	7	5	0	Low-quality	Genome-fragment	19.24	AAI-based (high-confidence)	VIBRANT	lytic	S55_bin6	MEC4_p84	Straboviridae	0.636695	virulent	0.999862
S55_c10168	Ph648_0	Prokaryotes	5493	5	2	1	Low-quality	Genome-fragment	4.96	HMM-based (lower-bound)	VIBRANT	lytic	S55_bin6	S55_c10168	unknown	0	virulent	0.998194
S55_c13124	Ph308_0	Prokaryotes	6562	9	1	0	Low-quality	Genome-fragment	9.82	HMM-based (lower-bound)	VIBRANT	lytic	S55_bin8	S55_c13124	unknown	0	temperate	0.927317
S55_c7540	Ph92_2	Prokaryotes	6033	7	3	0	Low-quality	Genome-fragment	6.81	HMM-based (lower-bound)	VIBRANT	lytic	S55_bin10	S48_c5368	unknown	0	virulent	0.999874
S56_c10664_start37333_stop51116	Ph98_1	Prokaryotes	13783	20	1	1	Low-quality	Genome-fragment	27.37	AAI-based (medium-confidence)	VIBRANT	lysogenic	S56_bin27	S44_c7229_start12958_stop26741	unknown	0	virulent	0.999874
S56_c12729	Ph242_1	Prokaryotes	12518	30	5	0	Low-quality	Genome-fragment	11.92	HMM-based (lower-bound)	VIBRANT	lytic	S56_bin11	S56_c12729	Kyanoviridae	0.246788	temperate	0.999501
S56_c13457_start1507_stop14653	Ph378_1	Prokaryotes	13146	15	5	0	Low-quality	Genome-fragment	23.18	AAI-based (high-confidence)	PhageBoost		S56_bin18	S62_c676_start1506_stop32791	Peduoviridae	0.41424	virulent	0.999872
S56_c13738_start3874_stop35947	Ph208_1	Prokaryotes	32073	52	9	1	Medium-quality	Genome-fragment	61.7	HMM-based (lower-bound)	VIBRANT	lysogenic	S56_bin4	S56_c13738_start3874_stop35947	Peduoviridae	0.815184	virulent	0.999748
S56_c14271_start896_stop25334	Ph364_1	Prokaryotes	24438	24	6	3	Low-quality	Genome-fragment	15.08	HMM-based (lower-bound)	VIBRANT	lysogenic	S56_bin21	S56_c14271_start896_stop25334	unknown	0	temperate	0.998964
S56_c14743	Ph48_1	Prokaryotes	14284	20	9	0	Low-quality	Genome-fragment	35.92	AAI-based (medium-confidence)	VIBRANT	lytic	S56_bin17	S56_c14743	Drexlerviridae	0.34602	temperate	0.99986
S56_c15161	Ph47_1	Prokaryotes	41177	52	20	0	High-quality	High-quality	100	AAI-based (medium-confidence)	VIBRANT	lytic	S56_bin23	S57_c17408	Mesyanzhinovviridae	0.88871	temperate	0.955122
S56_c18471	Ph649_0	Prokaryotes	10350	13	10	1	Low-quality	Genome-fragment	28.03	AAI-based (medium-confidence)	VIBRANT	lytic	S56_bin17	S56_c18471	unknown	0	temperate	0.999859
S56_c19103_start4674_stop17591	Ph77_1	Prokaryotes	12917	15	1	3	Low-quality	Genome-fragment	14.5	HMM-based (lower-bound)	PhageBoost		S56_bin45	S54_c10909_start3164_stop37403	no_family_avaliable(NC_024365)	0.957	temperate	0.99986
S56_c19407	Ph45_0	Prokaryotes	13068	27	8	0	Low-quality	Genome-fragment	27.3	HMM-based (lower-bound)	VIBRANT	lytic	S56_bin12	S56_c19407	unknown	0	temperate	0.970904
S56_c21593_start29831_stop69226	Ph84_1	Prokaryotes	39395	49	7	1	Medium-quality	Genome-fragment	77.49	AAI-based (medium-confidence)	VIBRANT	lysogenic	S56_bin9	S56_c21593_start29831_stop69226	Straboviridae	0.159669	temperate	0.999796
S56_c23676_start22436_stop41195	Ph225_1	Prokaryotes	18759	24	11	0	Low-quality	Genome-fragment	42.64	AAI-based (medium-confidence)	VIBRANT	lysogenic	S56_bin8	S52_c17651_start1367_stop21663	Peduoviridae	0.519755	virulent	0.696278
S56_c24233_start50_stop24818	Ph242_2	Prokaryotes	24768	34	23	1	Medium-quality	Genome-fragment	53.63	AAI-based (high-confidence)	VIBRANT	lysogenic	S56_bin11	S54_c25376_start7414_stop33979	Straboviridae	0.283801	temperate	0.999658
S56_c24871	Ph58_1	Prokaryotes	5223	11	1	0	Medium-quality	Genome-fragment	52.47	HMM-based (lower-bound)	VIBRANT	lytic	S56_bin28	S62_c11374_start52107_stop62420	unknown	0	virulent	0.999831
S56_c2503	Ph650_0	Prokaryotes	11703	18	3	0	Low-quality	Genome-fragment	14.99	HMM-based (lower-bound)	VIBRANT	lytic	S56_bin8	S56_c2503	unknown	0	temperate	0.99986
S56_c25884	Ph46_0	Prokaryotes	9019	22	8	0	Low-quality	Genome-fragment	23.94	AAI-based (medium-confidence)	VIBRANT	lytic	S56_bin12	S56_c25884	unknown	0	temperate	0.526802
S56_c26231	Ph49_0	Prokaryotes	8404	9	2	0	Low-quality	Genome-fragment	17.86	AAI-based (medium-confidence)	VIBRANT	lytic	S56_bin17	S56_c26231	unknown	0	temperate	0.999776
S56_c26952_start161496_stop224022	Ph86_1	Prokaryotes	62526	82	24	0	High-quality	High-quality	100	AAI-based (medium-confidence)	VIBRANT	lysogenic	S56_bin1	S47_c13242_start161496_stop224022	Peduoviridae	0.551066	temperate	0.81128
S56_c2811_start655_stop9264	Ph359_1	Prokaryotes	8609	10	2	1	Low-quality	Genome-fragment	16.86	HMM-based (lower-bound)	VIBRANT	lysogenic	S56_bin21	S58_c7078_start13532_stop35131	unknown	0	temperate	0.996358
S56_c28599_start41375_stop47349	Ph43_1	Prokaryotes	5974	8	2	0	Low-quality	Genome-fragment	14.63	AAI-based (medium-confidence)	VIBRANT	lysogenic	S56_bin17	S56_c28599_start41375_stop47349	Peduoviridae	0.499599	virulent	0.984343
S56_c28908	Ph651_0	Prokaryotes	17210	22	3	1	Low-quality	Genome-fragment	38.91	AAI-based (medium-confidence)	VIBRANT	lytic	S56_bin58	S56_c28908	unknown	0	virulent	0.999874
S56_c29495_start32142_stop48280	Ph54_1	Prokaryotes	16138	14	3	0	Low-quality	Genome-fragment	14.37	HMM-based (lower-bound)	VIBRANT	lysogenic	S56_bin18	S57_c25392_start14985_stop31171	Mesyanzhinovviridae	0.348588	virulent	0.879027
S56_c30070_start2535_stop10886	Ph82_1	Prokaryotes	8351	10	4	0	Low-quality	Genome-fragment	18.96	AAI-based (medium-confidence)	VIBRANT	lysogenic	S56_bin1	S47_c4095_start2535_stop10886	Peduoviridae	0.481235	temperate	0.996063
S56_c31750	Ph652_0	Prokaryotes	5087	7	5	0	Low-quality	Genome-fragment	11.27	AAI-based (medium-confidence)	VIBRANT	lytic	S56_bin19	S56_c31750	Peduoviridae	1	virulent	0.999387
S56_c31787	Ph653_0	Prokaryotes	14427	17	6	2	Low-quality	Genome-fragment	23.96	HMM-based (lower-bound)	VIBRANT	lytic	S56_bin23	S56_c31787	unknown	0	temperate	0.600536
S56_c3280_start81681_stop91685	Ph363_1	Prokaryotes	10004	11	3	0	Low-quality	Genome-fragment	18.61	HMM-based (lower-bound)	PhageBoost		S56_bin21	S63_c12239_start2_stop61983	unknown	0	temperate	0.999809
S56_c33721	Ph654_0	Prokaryotes	7670	12	8	2	Low-quality	Genome-fragment	8.28	HMM-based (lower-bound)	VIBRANT	lytic	S56_bin18	S56_c33721	unknown	0	temperate	0.99986
S56_c34543	Ph655_0	Prokaryotes	5469	7	1	0	Low-quality	Genome-fragment	10.08	HMM-based (lower-bound)	VIBRANT	lytic	S56_bin47	S56_c34543	unknown	0	temperate	0.99986
S56_c34726	Ph359_1	Prokaryotes	10086	11	3	0	Low-quality	Genome-fragment	8.79	HMM-based (lower-bound)	VIBRANT	lytic	S56_bin21	S58_c7078_start13532_stop35131	Schitoviridae	0.349391	virulent	0.691295
S56_c34833	Ph42_1	Prokaryotes	9644	16	3	0	Low-quality	Genome-fragment	16.25	AAI-based (high-confidence)	VIBRANT	lytic	S56_bin29	S66_c9979	unknown	0	virulent	0.98482
S56_c34962	Ph343_0	Prokaryotes	6519	10	4	0	Low-quality	Genome-fragment	10.42	HMM-based (lower-bound)	VIBRANT	lytic	S56_bin12	S56_c34962	unknown	0	virulent	0.981116
S56_c3537	Ph656_0	Prokaryotes	10017	15	12	0	Low-quality	Genome-fragment	20.67	AAI-based (medium-confidence)	VIBRANT	lytic	S56_bin12	S56_c3537	unknown	0	virulent	0.999867
S56_c36114	Ph657_0	Prokaryotes	10601	15	2	0	Low-quality	Genome-fragment	24.55	AAI-based (medium-confidence)	VIBRANT	lytic	S56_bin58	S56_c36114	unknown	0	virulent	0.720053
S56_c36283_start301_stop17589	Ph658_0	Prokaryotes	17288	17	1	5	Low-quality	Genome-fragment	25.64	HMM-based (lower-bound)	PhageBoost	lysogenic	S56_bin59	S56_c36283_start301_stop17589	unknown	0	temperate	0.979637
S56_c3721_start2_stop9510	Ph376_1	Prokaryotes	9508	12	8	1	Low-quality	Genome-fragment	16.1	AAI-based (medium-confidence)	VIBRANT	lysogenic	S56_bin18	S67_c15538	Mesyanzhinovviridae	0.924445	temperate	0.97652
S56_c39065	Ph659_0	Prokaryotes	6319	6	2	0	Low-quality	Genome-fragment	4.68	HMM-based (lower-bound)	VIBRANT	lytic	S56_bin58	S56_c39065	unknown	0	virulent	0.912612
S56_c39085_start772_stop44772	Ph41_1	Prokaryotes	44000	57	11	2	Low-quality	Genome-fragment	49.27	HMM-based (lower-bound)	VIBRANT	lysogenic	S56_bin2	S56_c39085_start772_stop44772	Peduoviridae	0.608255	virulent	0.99907
S56_c39597	Ph388_1	Prokaryotes	5715	9	2	0	Low-quality	Genome-fragment	13.44	AAI-based (medium-confidence)	VIBRANT	lytic	S56_bin12	S57_c21756	Peduoviridae	0.457946	temperate	0.885907
S56_c39786	Ph39_0	Prokaryotes	5836	8	2	0	Low-quality	Genome-fragment	14.79	AAI-based (medium-confidence)	VIBRANT	lytic	S56_bin12	S56_c39786	Peduoviridae	0.457946	temperate	0.97159
S56_c40803	Ph334_0	Prokaryotes	9510	12	6	0	Low-quality	Genome-fragment	12.77	HMM-based (lower-bound)	VIBRANT	lytic	S56_bin12	S56_c40803	unknown	0	virulent	0.953331
S56_c41975_start63425_stop74307	Ph75_1	Prokaryotes	10882	18	2	3	Low-quality	Genome-fragment	14.16	HMM-based (lower-bound)	PhageBoost	lysogenic	S56_bin45	S52_c14649_start7373_stop19731	unknown	0	temperate	0.99985
S56_c4865_start1044_stop9336	Ph660_0	Prokaryotes	8292	10	1	1	Low-quality	Genome-fragment	14.61	AAI-based (medium-confidence)	PhageBoost		S56_bin11	S56_c4865_start1044_stop9336	unknown	0	virulent	0.920479
S56_c5288_start62544_stop77566	Ph369_0	Prokaryotes	15022	12	1	3	Low-quality	Genome-fragment	26.83	HMM-based (lower-bound)	VIBRANT	lysogenic	S56_bin21	S56_c5288_start62544_stop77566	unknown	0	virulent	0.725123
S56_c6013	Ph376_2	Prokaryotes	5155	8	4	0	Low-quality	Genome-fragment	11.46	HMM-based (lower-bound)	VIBRANT	lytic	S56_bin18	S63_c14236	unknown	0	virulent	0.998019
S56_c6865	Ph377_1	Prokaryotes	5804	8	3	0	Low-quality	Genome-fragment	9.78	AAI-based (high-confidence)	VIBRANT	lytic	S56_bin18	S61_c18604	unknown	0	virulent	0.999873
S56_c9451	Ph40_0	Prokaryotes	9115	12	5	0	Low-quality	Genome-fragment	8.44	HMM-based (lower-bound)	VIBRANT	lytic	S56_bin12	S56_c9451	Peduoviridae	1	temperate	0.999858
S57_c11663	Ph83_1	Prokaryotes	8830	18	3	0	Low-quality	Genome-fragment	13.26	HMM-based (lower-bound)	VIBRANT	lytic	S57_bin43	S53_c24226_start193_stop45368	unknown	0	virulent	0.900871
S57_c12112	Ph661_0	Prokaryotes	5464	9	1	0	Low-quality	Genome-fragment	2.1	HMM-based (lower-bound)	VIBRANT	lytic	S57_bin6	S57_c12112	unknown	0	virulent	0.999871
S57_c12260	Ph253_2	Prokaryotes	6382	13	1	0	Low-quality	Genome-fragment	7.36	HMM-based (lower-bound)	VIBRANT	lytic	S57_bin43	S57_c12260	unknown	0	virulent	0.999874
S57_c13977_start1_stop8148	Ph76_0	Prokaryotes	8147	14	3	0	Low-quality	Genome-fragment	13	HMM-based (lower-bound)	VIBRANT	lysogenic	S57_bin5	S57_c13977_start1_stop8148	unknown	0	temperate	0.999859
S57_c16313_start250262_stop281547	Ph378_1	Prokaryotes	31285	35	5	4	Low-quality	Genome-fragment	33.08	AAI-based (high-confidence)	VIBRANT	lysogenic	S57_bin37	S62_c676_start1506_stop32791	Peduoviridae	0.41424	virulent	0.998482
S57_c1671	Ph83_1	Prokaryotes	8581	12	7	0	Low-quality	Genome-fragment	9.23	HMM-based (lower-bound)	VIBRANT	lytic	S57_bin43	S53_c24226_start193_stop45368	Mesyanzhinovviridae	0.35138	virulent	0.999856
S57_c17241	Ph662_0	Prokaryotes	5266	5	2	0	Low-quality	Genome-fragment	9.32	HMM-based (lower-bound)	VIBRANT	lytic	S57_bin50	S57_c17241	unknown	0	temperate	0.999858
S57_c17408	Ph47_1	Prokaryotes	50329	65	20	4	High-quality	High-quality	100	AAI-based (medium-confidence)	VIBRANT	lytic	S57_bin29	S57_c17408	Peduoviridae	1	virulent	0.999743
S57_c17894	Ph376_2	Prokaryotes	5547	9	5	0	Low-quality	Genome-fragment	11.45	HMM-based (lower-bound)	VIBRANT	lytic	S57_bin11	S63_c14236	unknown	0	virulent	0.999481
S57_c18097	Ph145_0	Prokaryotes	15036	14	2	0	Low-quality	Genome-fragment	10.11	HMM-based (lower-bound)	VIBRANT	lytic	S57_bin6	S57_c18097	unknown	0	temperate	0.917866
S57_c21096	Ph83_1	Prokaryotes	9250	15	5	0	Low-quality	Genome-fragment	11.3	HMM-based (lower-bound)	VIBRANT	lytic	S57_bin43	S53_c24226_start193_stop45368	unknown	0	virulent	0.730846
S57_c21756	Ph388_1	Prokaryotes	10426	12	5	0	Low-quality	Genome-fragment	24.07	AAI-based (medium-confidence)	VIBRANT	lytic	S57_bin8	S57_c21756	Mesyanzhinovviridae	0.343955	temperate	0.984634
S57_c22975	Ph376_3	Prokaryotes	5556	9	4	0	Low-quality	Genome-fragment	8.16	HMM-based (lower-bound)	VIBRANT	lytic	S57_bin11	S65_c20873	unknown	0	virulent	0.999481
S57_c23671_start1248_stop27936	Ph387_1	Prokaryotes	26688	43	12	1	Medium-quality	Genome-fragment	70.04	AAI-based (medium-confidence)	VIBRANT	lysogenic	S57_bin16	S62_c3910_start26050_stop61323	Peduoviridae	0.681244	virulent	0.85761
S57_c24587	Ph663_0	Prokaryotes	5006	9	1	0	Low-quality	Genome-fragment	8.58	HMM-based (lower-bound)	VIBRANT	lytic	S57_bin15	S57_c24587	unknown	0	temperate	0.989181
S57_c24737	Ph226_1	Prokaryotes	7328	13	9	0	Low-quality	Genome-fragment	11.2	AAI-based (medium-confidence)	VIBRANT	lytic	S57_bin35	S66_c875	Vilmaviridae	0.386992	virulent	0.999819
S57_c25392_start14985_stop31171	Ph54_1	Prokaryotes	16186	14	3	0	Low-quality	Genome-fragment	14.41	HMM-based (lower-bound)	VIBRANT	lysogenic	S57_bin11	S57_c25392_start14985_stop31171	Mesyanzhinovviridae	0.348588	temperate	0.83542
S57_c25520	Ph37_1	Prokaryotes	7059	8	1	0	Low-quality	Genome-fragment	10.56	HMM-based (lower-bound)	VIBRANT	lytic	S57_bin34	S63_c3647	unknown	0	virulent	0.99986
S57_c25724	Ph83_1	Prokaryotes	8355	18	5	0	Low-quality	Genome-fragment	8.61	HMM-based (lower-bound)	VIBRANT	lytic	S57_bin43	S53_c24226_start193_stop45368	Casjensviridae	0.320308	temperate	0.999839
S57_c2599	Ph97_0	Prokaryotes	7291	11	6	0	Low-quality	Genome-fragment	6.28	HMM-based (lower-bound)	VIBRANT	lytic	S57_bin35	S57_c2599	Vilmaviridae	1	temperate	0.99986
S57_c26811	Ph38_0	Prokaryotes	10620	14	1	0	Low-quality	Genome-fragment	32.18	AAI-based (medium-confidence)	VIBRANT	lytic	S57_bin34	S57_c26811	unknown	0	virulent	0.999873
S57_c26901	Ph431_0	Prokaryotes	7247	15	10	0	Low-quality	Genome-fragment	10.94	AAI-based (high-confidence)	VIBRANT	lytic	S57_bin6	S57_c26901	unknown	0	temperate	0.932202
S57_c28395	Ph44_1	Prokaryotes	6630	15	2	0	Low-quality	Genome-fragment	13.57	HMM-based (lower-bound)	VIBRANT	lytic	S57_bin8	S61_c30380	unknown	0	temperate	0.990815
S57_c30234_start35487_stop50688	Ph664_0	Prokaryotes	15201	20	3	3	Low-quality	Genome-fragment	8.99	AAI-based (high-confidence)	PhageBoost		S57_bin5	S57_c30234_start35487_stop50688	Mesyanzhinovviridae	1	temperate	0.999441
S57_c30494	Ph665_0	Prokaryotes	8318	7	3	0	Low-quality	Genome-fragment	5.13	HMM-based (lower-bound)	VIBRANT	lytic	S57_bin43	S57_c30494	unknown	0	virulent	0.999875
S57_c32701	Ph445_1	Prokaryotes	5846	13	2	0	Low-quality	Genome-fragment	3.15	HMM-based (lower-bound)	VIBRANT	lytic	S57_bin43	MEC8_p9	Kyanoviridae	1	virulent	0.698003
S57_c3419	Ph666_0	Prokaryotes	6437	11	1	0	Low-quality	Genome-fragment	1.76	HMM-based (lower-bound)	VIBRANT	lytic	S57_bin8	S57_c3419	unknown	0	temperate	0.616074
S57_c35108	Ph175_1	Prokaryotes	32878	40	20	1	Medium-quality	Genome-fragment	81.03	AAI-based (medium-confidence)	VIBRANT	lytic	S57_bin10	S59_c450	Straboviridae	0.761965	temperate	0.999781
S57_c4538	Ph125_2	Prokaryotes	6492	11	4	0	Low-quality	Genome-fragment	6.99	AAI-based (high-confidence)	VIBRANT	lytic	S57_bin22	S63_c16048	unknown	0	temperate	0.825685
S57_c5423_start134_stop9957	Ph376_1	Prokaryotes	9823	12	8	1	Low-quality	Genome-fragment	16.63	AAI-based (medium-confidence)	VIBRANT	lysogenic	S57_bin11	S67_c15538	Mesyanzhinovviridae	0.924445	temperate	0.974954
S57_c6044_start142468_stop174541	Ph208_1	Prokaryotes	32073	52	9	1	Medium-quality	Genome-fragment	61.7	HMM-based (lower-bound)	VIBRANT	lysogenic	S57_bin17	S56_c13738_start3874_stop35947	Peduoviridae	0.815184	virulent	0.983357
S57_c6081	Ph387_1	Prokaryotes	6117	7	4	0	Low-quality	Genome-fragment	9.04	HMM-based (lower-bound)	VIBRANT	lytic	S57_bin16	S62_c3910_start26050_stop61323	unknown	0	temperate	0.999463
S57_c6288	Ph151_1	Prokaryotes	30621	42	11	0	Low-quality	Genome-fragment	44.22	HMM-based (lower-bound)	VIBRANT	lytic	S57_bin20	MEC6_p90	Mesyanzhinovviridae	0.557287	virulent	0.999869
S57_c6962_start3854_stop43528	Ph273_1	Prokaryotes	39674	46	12	3	Medium-quality	Genome-fragment	78.62	AAI-based (medium-confidence)	VIBRANT	lysogenic	S57_bin38	S57_c6962_start3854_stop43528	Mesyanzhinovviridae	0.368953	virulent	0.978505
S57_c6969_start134717_stop188611	Ph214_1	Prokaryotes	53894	62	22	2	High-quality	High-quality	100	AAI-based (high-confidence)	VIBRANT	lysogenic	S57_bin10	S60_c4394_start50467_stop104448	Casjensviridae	1	temperate	0.982682
S57_c7381	Ph144_0	Prokaryotes	6848	11	4	0	Low-quality	Genome-fragment	7.74	HMM-based (lower-bound)	VIBRANT	lytic	S57_bin6	S57_c7381	unknown	0	virulent	0.999873
S57_c7974_start53188_stop71783	Ph136_1	Prokaryotes	18595	24	2	10	Low-quality	Genome-fragment	4.03	HMM-based (lower-bound)	PhageBoost	lysogenic	S57_bin2	S63_c8584_start3_stop20039	Straboviridae	0.499815	temperate	0.998869
S57_c8368	Ph332_1	Prokaryotes	5134	9	6	0	Low-quality	Genome-fragment	13.34	AAI-based (medium-confidence)	VIBRANT	lytic	S57_bin8	S61_c45822	unknown	0	virulent	0.919379
S57_c853_start178331_stop216141	Ph176_1	Prokaryotes	37810	56	20	3	High-quality	High-quality	100	AAI-based (medium-confidence)	VIBRANT	lysogenic	S57_bin10	S57_c853_start178331_stop216141	Straboviridae	0.832958	temperate	0.999832
S58_c11928	Ph125_2	Prokaryotes	5059	4	4	0	Low-quality	Genome-fragment	11.6	AAI-based (medium-confidence)	VIBRANT	lytic	S58_bin26	S63_c16048	unknown	0	virulent	0.978277
S58_c11941_start92160_stop108347	Ph54_1	Prokaryotes	16187	14	3	0	Low-quality	Genome-fragment	14.42	HMM-based (lower-bound)	VIBRANT	lysogenic	S58_bin32	S57_c25392_start14985_stop31171	Mesyanzhinovviridae	0.348588	temperate	0.83542
S58_c12069	Ph667_0	Prokaryotes	6508	6	2	2	Medium-quality	Genome-fragment	87.25	AAI-based (medium-confidence)	VIBRANT	lytic	S58_bin14	S58_c12069	unknown	0	virulent	0.999874
S58_c12213	Ph242_1	Prokaryotes	7214	16	3	0	Low-quality	Genome-fragment	8.15	HMM-based (lower-bound)	VIBRANT	lytic	S58_bin12	S56_c12729	Kyanoviridae	0.246788	virulent	0.993261
S58_c12677_start66_stop12413	Ph668_0	Prokaryotes	12347	11	1	3	Low-quality	Genome-fragment	6.64	HMM-based (lower-bound)	PhageBoost		S58_bin26	S58_c12677_start66_stop12413	unknown	0	unpredicted	0
S58_c13640	Ph669_0	Prokaryotes	8305	12	4	0	Low-quality	Genome-fragment	20.48	AAI-based (medium-confidence)	VIBRANT	lytic	S58_bin9	S58_c13640	unknown	0	virulent	0.99987
S58_c14421_start130_stop31432	Ph670_0	Prokaryotes	31302	37	2	1	Low-quality	Genome-fragment	38.89	HMM-based (lower-bound)	PhageBoost		S58_bin55	S58_c14421_start130_stop31432	unknown	0	temperate	0.95605
S58_c14629_start41375_stop47349	Ph43_1	Prokaryotes	5974	8	2	0	Low-quality	Genome-fragment	14.63	AAI-based (medium-confidence)	VIBRANT	lysogenic	S58_bin15	S56_c28599_start41375_stop47349	Peduoviridae	0.499599	virulent	0.984343
S58_c14985_start192_stop13834	Ph48_1	Prokaryotes	13642	20	9	0	Low-quality	Genome-fragment	34.31	AAI-based (medium-confidence)	VIBRANT	lysogenic	S58_bin15	S56_c14743	Drexlerviridae	0.34602	temperate	0.99986
S58_c15144	Ph124_1	Prokaryotes	8573	11	2	0	Low-quality	Genome-fragment	6.76	HMM-based (lower-bound)	VIBRANT	lytic	S58_bin26	S58_c15144	unknown	0	temperate	0.720673
S58_c15299	Ph376_1	Prokaryotes	5048	5	2	1	Low-quality	Genome-fragment	4.6	HMM-based (lower-bound)	VIBRANT	lytic	S58_bin32	S67_c15538	Peduoviridae	0.429096	virulent	0.999872
S58_c15525_start157_stop12406	Ph81_1	Prokaryotes	12249	11	1	6	Low-quality	Genome-fragment	5.73	AAI-based (medium-confidence)	PhageBoost		S58_bin6	S48_c14365_start157_stop12406	unknown	0	virulent	0.522597
S58_c17372	Ph128_0	Prokaryotes	8651	11	3	0	Low-quality	Genome-fragment	9.31	AAI-based (high-confidence)	VIBRANT	lytic	S58_bin26	S58_c17372	Peduoviridae	0.272249	virulent	0.999873
S58_c1750	Ph122_2	Prokaryotes	6963	21	1	1	Low-quality	Genome-fragment	4.85	HMM-based (lower-bound)	VIBRANT	lytic	S58_bin26	S58_c1750	no_family_avaliable(NC_062738)	0.951	temperate	0.698672
S58_c20094_start14_stop14887	Ph136_1	Prokaryotes	14873	20	2	8	Low-quality	Genome-fragment	4.67	HMM-based (lower-bound)	PhageBoost	lysogenic	S58_bin6	S63_c8584_start3_stop20039	Straboviridae	0.499815	temperate	0.942048
S58_c20105_start30615_stop46646	Ph361_1	Prokaryotes	16031	15	3	4	Low-quality	Genome-fragment	18.41	HMM-based (lower-bound)	VIBRANT	lysogenic	S58_bin22	S58_c20105_start30615_stop46646	unknown	0	virulent	0.999442
S58_c22435_start1_stop7162	Ph242_4	Prokaryotes	7161	11	2	1	Low-quality	Genome-fragment	16.83	AAI-based (medium-confidence)	PhageBoost		S58_bin12	S58_c22435_start1_stop7162	unknown	0	temperate	0.999855
S58_c23759	Ph306_1	Prokaryotes	5693	9	2	0	Low-quality	Genome-fragment	14.72	AAI-based (medium-confidence)	VIBRANT	lytic	S58_bin26	MEC4_p84	unknown	0	temperate	0.923584
S58_c26369	Ph671_0	Prokaryotes	8199	12	5	0	Low-quality	Genome-fragment	22.51	AAI-based (high-confidence)	VIBRANT	lytic	S58_bin25	S58_c26369	unknown	0	virulent	0.999736
S58_c26532	Ph303_1	Prokaryotes	11374	26	1	0	Low-quality	Genome-fragment	8.14	HMM-based (lower-bound)	VIBRANT	lytic	S58_bin58	MEC7_p1	unknown	0	temperate	0.999521
S58_c26762	Ph672_0	Prokaryotes	10135	14	1	1	Low-quality	Genome-fragment	7.96	HMM-based (lower-bound)	VIBRANT	lytic	S58_bin58	S58_c26762	unknown	0	temperate	0.999628
S58_c27221_start1552_stop10958	Ph673_0	Prokaryotes	9406	10	1	4	Low-quality	Genome-fragment	0.38	HMM-based (lower-bound)	PhageBoost		S58_bin12	S58_c27221_start1552_stop10958	unknown	0	temperate	0.99985
S58_c2747	Ph47_1	Prokaryotes	18252	19	7	0	Low-quality	Genome-fragment	37.01	HMM-based (lower-bound)	VIBRANT	lytic	S58_bin9	S57_c17408	Mesyanzhinovviridae	0.825225	virulent	0.999863
S58_c27637	Ph674_0	Prokaryotes	10949	15	8	0	Low-quality	Genome-fragment	30.06	AAI-based (medium-confidence)	VIBRANT	lytic	S58_bin25	S58_c27637	Peduoviridae	1	temperate	0.997929
S58_c28588	Ph123_0	Prokaryotes	7831	16	1	0	Low-quality	Genome-fragment	19.83	AAI-based (medium-confidence)	VIBRANT	lytic	S58_bin26	S58_c28588	Zobellviridae	0.279112	virulent	0.999856
S58_c29264	Ph47_1	Prokaryotes	16681	28	9	0	Low-quality	Genome-fragment	31.09	HMM-based (lower-bound)	VIBRANT	lytic	S58_bin9	S57_c17408	Mesyanzhinovviridae	0.769389	temperate	0.976035
S58_c29788	Ph206_0	Prokaryotes	8873	12	2	0	Low-quality	Genome-fragment	14.14	AAI-based (medium-confidence)	VIBRANT	lytic	S58_bin58	S58_c29788	unknown	0	virulent	0.999874
S58_c2992	Ph121_1	Prokaryotes	14326	16	7	1	Low-quality	Genome-fragment	38.35	AAI-based (high-confidence)	VIBRANT	lytic	S58_bin26	S54_c6521	Straboviridae	0.636695	virulent	0.999868
S58_c3015	Ph303_2	Prokaryotes	7205	13	1	0	Low-quality	Genome-fragment	4.29	HMM-based (lower-bound)	VIBRANT	lytic	S58_bin26	MEC5_p1	unknown	0	unpredicted	0
S58_c31078_start137_stop7766	Ph675_0	Prokaryotes	7629	12	2	4	Low-quality	Genome-fragment	2.78	HMM-based (lower-bound)	PhageBoost		S58_bin5	S58_c31078_start137_stop7766	unknown	0	virulent	0.999658
S58_c31232_start38289_stop59643	Ph242_2	Prokaryotes	21354	31	21	1	Low-quality	Genome-fragment	46.74	AAI-based (high-confidence)	VIBRANT	lysogenic	S58_bin12	S54_c25376_start7414_stop33979	Straboviridae	0.283801	temperate	0.999855
S58_c31540_start105_stop8739	Ph364_1	Prokaryotes	8634	9	2	0	Low-quality	Genome-fragment	16.8	AAI-based (medium-confidence)	PhageBoost		S58_bin22	S56_c14271_start896_stop25334	unknown	0	virulent	0.997468
S58_c324_start82041_stop94888	Ph363_1	Prokaryotes	12847	12	3	0	Low-quality	Genome-fragment	23.9	HMM-based (lower-bound)	PhageBoost		S58_bin22	S63_c12239_start2_stop61983	unknown	0	temperate	0.999809
S58_c3361	Ph676_0	Prokaryotes	6080	7	3	0	Low-quality	Genome-fragment	16.67	AAI-based (medium-confidence)	VIBRANT	lytic	S58_bin51	S58_c3361	unknown	0	virulent	0.995835
S58_c3572_start45542_stop59325	Ph98_1	Prokaryotes	13783	20	1	1	Low-quality	Genome-fragment	27.37	AAI-based (medium-confidence)	VIBRANT	lysogenic	S58_bin4	S44_c7229_start12958_stop26741	unknown	0	virulent	0.999874
S58_c5083	Ph256_1	Prokaryotes	8323	11	3	0	Low-quality	Genome-fragment	17.52	AAI-based (medium-confidence)	VIBRANT	lytic	S58_bin50	S49_c7841_start371_stop18486	Peduoviridae	0.430833	virulent	0.812013
S58_c7014_start28572_stop50145	Ph365_1	Prokaryotes	21573	20	5	4	Low-quality	Genome-fragment	34.25	HMM-based (lower-bound)	VIBRANT	lysogenic	S58_bin22	S61_c8091_start53840_stop83862	Schitoviridae	0.582213	temperate	0.84993
S58_c7078_start13532_stop35131	Ph359_1	Prokaryotes	21599	22	6	1	Low-quality	Genome-fragment	35.25	HMM-based (lower-bound)	VIBRANT	lysogenic	S58_bin22	S58_c7078_start13532_stop35131	Schitoviridae	0.538337	temperate	0.999856
S58_c8626	Ph107_1	Prokaryotes	6513	8	4	0	Low-quality	Genome-fragment	14.99	AAI-based (medium-confidence)	VIBRANT	lytic	S58_bin14	S58_c8626	Peduoviridae	0.429268	temperate	0.999816
S58_c9011	Ph127_0	Prokaryotes	6606	10	3	0	Low-quality	Genome-fragment	7.11	AAI-based (high-confidence)	VIBRANT	lytic	S58_bin26	S58_c9011	unknown	0	temperate	0.923584
S58_c9396	Ph370_1	Prokaryotes	9125	12	5	0	Low-quality	Genome-fragment	11.9	AAI-based (medium-confidence)	VIBRANT	lytic	S58_bin14	S49_c5822	Peduoviridae	1	temperate	0.979939
S59_c1445	Ph214_1	Prokaryotes	43582	52	20	2	Medium-quality	Genome-fragment	88.16	AAI-based (high-confidence)	VIBRANT	lytic	S59_bin6	S60_c4394_start50467_stop104448	Casjensviridae	1	temperate	0.999716
S59_c1554_start85923_stop112435	Ph176_1	Prokaryotes	26512	45	16	2	Medium-quality	Genome-fragment	64.66	AAI-based (medium-confidence)	VIBRANT	lysogenic	S59_bin6	S57_c853_start178331_stop216141	Straboviridae	0.832958	temperate	0.999852
S59_c190_start3444_stop24307	Ph138_2	Prokaryotes	20863	19	1	7	Low-quality	Genome-fragment	7.43	HMM-based (lower-bound)	PhageBoost		S59_bin2	S59_c190_start3444_stop24307	unknown	0	temperate	0.999859
S59_c192_start748_stop14314	Ph677_0	Prokaryotes	13566	21	1	4	Low-quality	Genome-fragment	16.79	HMM-based (lower-bound)	PhageBoost	lysogenic	S59_bin2	S59_c192_start748_stop14314	unknown	0	temperate	0.999726
S59_c1920	Ph176_1	Prokaryotes	11139	10	4	1	Low-quality	Genome-fragment	13.94	HMM-based (lower-bound)	VIBRANT	lytic	S59_bin6	S57_c853_start178331_stop216141	Straboviridae	0.79462	temperate	0.999077
S59_c2320_start62590_stop84804	Ph154_0	Prokaryotes	22214	35	3	1	Low-quality	Genome-fragment	25.93	HMM-based (lower-bound)	PhageBoost		S59_bin2	S59_c2320_start62590_stop84804	Peduoviridae	1	temperate	0.998712
S59_c2782	Ph678_0	Prokaryotes	7326	7	1	2	Low-quality	Genome-fragment	3.5	HMM-based (lower-bound)	VIBRANT	lytic	S59_bin3	S59_c2782	unknown	0	virulent	0.999838
S59_c2992	Ph306_2	Prokaryotes	16397	22	6	1	Low-quality	Genome-fragment	42.54	AAI-based (medium-confidence)	VIBRANT	lytic	S59_bin3	S59_c2992	unknown	0	virulent	0.999715
S59_c3200	Ph307_0	Prokaryotes	8072	11	1	0	Low-quality	Genome-fragment	18.94	AAI-based (medium-confidence)	VIBRANT	lytic	S59_bin3	S59_c3200	unknown	0	temperate	0.528444
S59_c390_start3_stop16032	Ph679_0	Prokaryotes	16029	15	2	2	Low-quality	Genome-fragment	34.48	AAI-based (medium-confidence)	PhageBoost		S59_bin6	S59_c390_start3_stop16032	unknown	0	temperate	0.999858
S59_c450	Ph175_1	Prokaryotes	37301	46	20	7	Medium-quality	Genome-fragment	80.06	AAI-based (medium-confidence)	VIBRANT	lytic	S59_bin6	S59_c450	Straboviridae	0.761965	temperate	0.998941
S59_c882	Ph214_1	Prokaryotes	14338	15	3	2	Low-quality	Genome-fragment	20.79	AAI-based (medium-confidence)	VIBRANT	lytic	S59_bin6	S60_c4394_start50467_stop104448	unknown	0	virulent	0.918247
S60_c10626	Ph242_1	Prokaryotes	5489	13	2	0	Low-quality	Genome-fragment	3.32	HMM-based (lower-bound)	VIBRANT	lytic	S60_bin20	S56_c12729	Kyanoviridae	0.246788	temperate	0.999572
S60_c11057_start56926_stop78369	Ph680_0	Prokaryotes	21443	29	5	2	Low-quality	Genome-fragment	37.01	AAI-based (medium-confidence)	VIBRANT	lysogenic	S60_bin2	S60_c11057_start56926_stop78369	unknown	0	temperate	0.999853
S60_c12155_start20302_stop55254	Ph429_0	Prokaryotes	34952	45	19	1	High-quality	High-quality	90.81	AAI-based (medium-confidence)	VIBRANT	lysogenic	S60_bin3	S60_c12155_start20302_stop55254	unknown	0	virulent	0.876466
S60_c1986	Ph370_1	Prokaryotes	6921	9	3	0	Low-quality	Genome-fragment	13.55	HMM-based (lower-bound)	VIBRANT	lytic	S60_bin15	S49_c5822	Peduoviridae	1	temperate	0.884327
S60_c2284_start93262_stop128056	Ph175_1	Prokaryotes	34794	41	19	4	Medium-quality	Genome-fragment	68.14	AAI-based (medium-confidence)	PhageBoost		S60_bin5	S59_c450	Straboviridae	0.761965	temperate	0.999856
S60_c2714_start2_stop13876	Ph451_0	Prokaryotes	13874	27	2	1	Low-quality	Genome-fragment	14.97	HMM-based (lower-bound)	VIBRANT	lysogenic	S60_bin2	S60_c2714_start2_stop13876	unknown	0	virulent	0.999573
S60_c3427_start21156_stop36030	Ph36_1	Prokaryotes	14874	16	10	0	Low-quality	Genome-fragment	21.46	HMM-based (lower-bound)	VIBRANT	lysogenic	S60_bin12	S67_c23312	Peduoviridae	0.369141	temperate	0.99986
S60_c3464_start241_stop38051	Ph176_1	Prokaryotes	37810	56	20	3	High-quality	High-quality	93.39	AAI-based (medium-confidence)	VIBRANT	lysogenic	S60_bin5	S57_c853_start178331_stop216141	Straboviridae	0.832958	temperate	0.997392
S60_c3766_start294_stop8656	Ph681_0	Prokaryotes	8362	11	1	3	Low-quality	Genome-fragment	4.72	HMM-based (lower-bound)	PhageBoost		S60_bin14	S60_c3766_start294_stop8656	unknown	0	virulent	0.998941
S60_c3899	Ph242_2	Prokaryotes	18857	28	24	0	Low-quality	Genome-fragment	41.39	AAI-based (high-confidence)	VIBRANT	lytic	S60_bin20	S54_c25376_start7414_stop33979	Straboviridae	0.283801	temperate	0.999859
S60_c4272_start4960_stop53756	Ph682_0	Prokaryotes	48796	70	17	3	Medium-quality	Genome-fragment	73.99	HMM-based (lower-bound)	VIBRANT	lysogenic	S60_bin2	S60_c4272_start4960_stop53756	Chaseviridae	0.144434	temperate	0.999841
S60_c4394_start50467_stop104448	Ph214_1	Prokaryotes	53981	62	22	2	High-quality	High-quality	100	AAI-based (medium-confidence)	VIBRANT	lysogenic	S60_bin5	S60_c4394_start50467_stop104448	Casjensviridae	1	temperate	0.982682
S60_c4476_start22435_stop36823	Ph288_1	Prokaryotes	14388	28	5	1	Low-quality	Genome-fragment	22.63	HMM-based (lower-bound)	PhageBoost	lysogenic	S60_bin12	MEC8_p25	Casjensviridae	0.463728	virulent	0.818042
S60_c4651	Ph370_1	Prokaryotes	5700	9	4	1	Low-quality	Genome-fragment	10.57	AAI-based (high-confidence)	VIBRANT	lytic	S60_bin15	S49_c5822	unknown	0	virulent	0.757555
S60_c5880_start5746_stop37819	Ph208_1	Prokaryotes	32073	52	9	1	Medium-quality	Genome-fragment	61.7	HMM-based (lower-bound)	VIBRANT	lysogenic	S60_bin1	S56_c13738_start3874_stop35947	Peduoviridae	0.815184	virulent	0.999748
S60_c8088_start18514_stop28165	Ph35_1	Prokaryotes	9651	12	6	0	Low-quality	Genome-fragment	23.75	AAI-based (medium-confidence)	VIBRANT	lysogenic	S60_bin12	S67_c24330_start1342_stop14683	Casjensviridae	0.440099	temperate	0.99986
S60_c8310_start8956_stop25144	Ph452_0	Prokaryotes	16188	23	5	2	High-quality	High-quality	100	AAI-based (medium-confidence)	VIBRANT	lysogenic	S60_bin2	S60_c8310_start8956_stop25144	Peduoviridae	1	temperate	0.999856
S60_c8614	Ph155_0	Prokaryotes	6027	8	1	0	Low-quality	Genome-fragment	7.15	HMM-based (lower-bound)	VIBRANT	lytic	S60_bin7	S60_c8614	unknown	0	temperate	0.99284
S60_c8870	Ph424_0	Prokaryotes	32972	48	14	0	Medium-quality	Genome-fragment	75.75	AAI-based (medium-confidence)	VIBRANT	lytic	S60_bin3	S60_c8870	Peduoviridae	0.531099	temperate	0.992413
S60_c9478_start27640_stop36914	Ph108_0	Prokaryotes	9274	13	9	0	Low-quality	Genome-fragment	17.59	AAI-based (medium-confidence)	VIBRANT	lysogenic	S60_bin12	S60_c9478_start27640_stop36914	Mesyanzhinovviridae	1	temperate	0.968661
S61_c10481_start1533_stop16688	Ph683_0	Prokaryotes	15155	13	1	9	Low-quality	Genome-fragment	26.11	HMM-based (lower-bound)	PhageBoost		S61_bin18	S61_c10481_start1533_stop16688	unknown	0	temperate	0.776675
S61_c10604	Ph333_0	Prokaryotes	5221	4	1	0	Low-quality	Genome-fragment	3.61	HMM-based (lower-bound)	VIBRANT	lytic	S61_bin71	S61_c10604	unknown	0	temperate	0.867678
S61_c11250_start57090_stop103753	Ph237_0	Prokaryotes	46663	60	16	5	Low-quality	Genome-fragment	42.79	AAI-based (medium-confidence)	VIBRANT	lysogenic	S61_bin35	S61_c11250_start57090_stop103753	Peduoviridae	1	virulent	0.999858
S61_c11988	Ph386_1	Prokaryotes	9074	20	7	0	Low-quality	Genome-fragment	21.22	AAI-based (high-confidence)	VIBRANT	lytic	S61_bin15	S61_c11988	unknown	0	temperate	0.999853
S61_c12022_start3_stop16965	Ph33_0	Prokaryotes	16962	18	1	3	Low-quality	Genome-fragment	4.65	HMM-based (lower-bound)	PhageBoost		S61_bin12	S61_c12022_start3_stop16965	unknown	0	temperate	0.999859
S61_c12411	Ph490_1	Prokaryotes	6363	11	7	0	Low-quality	Genome-fragment	11.09	HMM-based (lower-bound)	VIBRANT	lytic	S61_bin41	S52_c10828_start164680_stop220001	Peduoviridae	1	temperate	0.99986
S61_c12447_start9458_stop19771	Ph58_1	Prokaryotes	10313	13	2	3	Low-quality	Genome-fragment	11.48	AAI-based (medium-confidence)	VIBRANT	lysogenic	S61_bin69	S62_c11374_start52107_stop62420	Peduoviridae	0.530955	virulent	0.99987
S61_c13330	Ph684_0	Prokaryotes	6763	9	1	0	Low-quality	Genome-fragment	7.49	HMM-based (lower-bound)	VIBRANT	lytic	S61_bin60	S61_c13330	unknown	0	virulent	0.999861
S61_c13542_start4176_stop76332	Ph234_0	Prokaryotes	72156	79	14	14	Medium-quality	Genome-fragment	64.85	HMM-based (lower-bound)	VIBRANT	lysogenic	S61_bin35	S61_c13542_start4176_stop76332	Mesyanzhinovviridae	0.357633	virulent	0.998794
S61_c1492	Ph386_2	Prokaryotes	5621	14	2	0	Low-quality	Genome-fragment	5.74	HMM-based (lower-bound)	VIBRANT	lytic	S61_bin15	S61_c1492	unknown	0	virulent	0.896329
S61_c1493	Ph48_1	Prokaryotes	8380	11	10	0	Low-quality	Genome-fragment	21.29	AAI-based (medium-confidence)	VIBRANT	lytic	S61_bin53	S56_c14743	Drexlerviridae	0.34602	temperate	0.99986
S61_c1547_start7962_stop14509	Ph251_1	Prokaryotes	6547	11	1	0	Low-quality	Genome-fragment	5.95	HMM-based (lower-bound)	PhageBoost	lysogenic	S61_bin12	MEC2_p43	unknown	0	temperate	0.87871
S61_c15486_start2_stop6491	Ph490_1	Prokaryotes	6489	11	3	1	Low-quality	Genome-fragment	12.92	AAI-based (high-confidence)	VIBRANT	lysogenic	S61_bin41	S52_c10828_start164680_stop220001	unknown	0	temperate	0.999774
S61_c16730	Ph41_1	Prokaryotes	21347	24	4	1	Low-quality	Genome-fragment	26.41	HMM-based (lower-bound)	VIBRANT	lytic	S61_bin2	S56_c39085_start772_stop44772	unknown	0	virulent	0.999866
S61_c16884_start820_stop22174	Ph262_1	Prokaryotes	21354	25	9	1	Low-quality	Genome-fragment	39.01	AAI-based (medium-confidence)	VIBRANT	lysogenic	S61_bin30	MEC2_p16	unknown	0	virulent	0.999475
S61_c16897	Ph685_0	Prokaryotes	9779	17	1	0	Low-quality	Genome-fragment	10.15	HMM-based (lower-bound)	VIBRANT	lytic	S61_bin60	S61_c16897	unknown	0	temperate	0.999083
S61_c18197_start218_stop16963	Ph686_0	Prokaryotes	16745	12	2	4	Low-quality	Genome-fragment	4.59	AAI-based (medium-confidence)	VIBRANT	lysogenic	S61_bin8	S61_c18197_start218_stop16963	unknown	0	temperate	0.999858
S61_c18604	Ph377_1	Prokaryotes	11463	17	5	0	Low-quality	Genome-fragment	19.31	AAI-based (high-confidence)	VIBRANT	lytic	S61_bin69	S61_c18604	unknown	0	virulent	0.99987
S61_c19254	Ph27_0	Prokaryotes	8126	13	4	0	Low-quality	Genome-fragment	4.53	HMM-based (lower-bound)	VIBRANT	lytic	S61_bin30	S61_c19254	Mesyanzhinovviridae	0.744643	virulent	0.999874
S61_c19975	Ph264_1	Prokaryotes	19368	28	2	0	Low-quality	Genome-fragment	22.98	HMM-based (lower-bound)	VIBRANT	lytic	S61_bin60	MEC8_p126	unknown	0	virulent	0.999872
S61_c20307_start25949_stop34461	Ph687_0	Prokaryotes	8512	11	2	0	Low-quality	Genome-fragment	13.35	HMM-based (lower-bound)	VIBRANT	lysogenic	S61_bin36	S61_c20307_start25949_stop34461	unknown	0	virulent	0.999856
S61_c21425	Ph64_1	Prokaryotes	7304	8	4	0	Low-quality	Genome-fragment	15.11	AAI-based (medium-confidence)	VIBRANT	lytic	S61_bin41	S52_c25719_start2521_stop31313	unknown	0	virulent	0.976225
S61_c21854_start23294_stop36876	Ph256_1	Prokaryotes	13582	21	2	0	Low-quality	Genome-fragment	33.1	AAI-based (medium-confidence)	PhageBoost	lysogenic	S61_bin6	S49_c7841_start371_stop18486	Peduoviridae	0.489986	virulent	0.993787
S61_c22406	Ph42_1	Prokaryotes	8768	13	2	1	Low-quality	Genome-fragment	14.77	AAI-based (high-confidence)	VIBRANT	lytic	S61_bin12	S66_c9979	unknown	0	temperate	0.993853
S61_c22664	Ph688_0	Prokaryotes	6440	5	3	0	Low-quality	Genome-fragment	15.48	AAI-based (medium-confidence)	VIBRANT	lytic	S61_bin31	S61_c22664	unknown	0	temperate	0.999859
S61_c2317_start63652_stop106098	Ph425_0	Prokaryotes	42446	63	31	4	High-quality	High-quality	98.32	AAI-based (high-confidence)	VIBRANT	lysogenic	S61_bin50	S61_c2317_start63652_stop106098	Peduoviridae	1	temperate	0.992296
S61_c24204	Ph83_1	Prokaryotes	9194	16	8	0	Low-quality	Genome-fragment	8.93	HMM-based (lower-bound)	VIBRANT	lytic	S61_bin37	S53_c24226_start193_stop45368	Mesyanzhinovviridae	0.313384	temperate	0.992955
S61_c25640	Ph54_1	Prokaryotes	9064	7	2	0	Low-quality	Genome-fragment	9.62	HMM-based (lower-bound)	VIBRANT	lytic	S61_bin69	S57_c25392_start14985_stop31171	Mesyanzhinovviridae	0.384899	temperate	0.981182
S61_c26271	Ph689_0	Prokaryotes	5732	12	2	0	Low-quality	Genome-fragment	5.41	HMM-based (lower-bound)	VIBRANT	lytic	S61_bin34	S61_c26271	unknown	0	temperate	0.999819
S61_c29199_start217_stop14228	Ph50_1	Prokaryotes	14011	14	1	2	Low-quality	Genome-fragment	1.17	HMM-based (lower-bound)	PhageBoost		S61_bin34	S53_c29531_start1_stop16922	unknown	0	temperate	0.611335
S61_c29786	Ph257_1	Prokaryotes	126125	107	11	59	Low-quality	Genome-fragment	31.81	HMM-based (lower-bound)	VIBRANT	lysogenic	S61_bin50	S61_c29786	Peduoviridae	0.771458	temperate	0.998924
S61_c29870_start320919_stop339678	Ph225_1	Prokaryotes	18759	24	11	0	Low-quality	Genome-fragment	42.64	AAI-based (medium-confidence)	VIBRANT	lysogenic	S61_bin4	S52_c17651_start1367_stop21663	Peduoviridae	0.519755	virulent	0.696278
S61_c302	Ph29_0	Prokaryotes	6516	6	2	1	Low-quality	Genome-fragment	9.12	HMM-based (lower-bound)	VIBRANT	lytic	S61_bin30	S61_c302	unknown	0	temperate	0.972019
S61_c30380	Ph44_1	Prokaryotes	7519	19	1	0	Low-quality	Genome-fragment	16.43	HMM-based (lower-bound)	VIBRANT	lytic	S61_bin71	S61_c30380	unknown	0	temperate	0.97959
S61_c30581_start633_stop17041	Ph41_1	Prokaryotes	16408	29	5	0	Low-quality	Genome-fragment	34.35	AAI-based (medium-confidence)	VIBRANT	lysogenic	S61_bin2	S56_c39085_start772_stop44772	Peduoviridae	0.608255	temperate	0.999847
S61_c30696	Ph265_0	Prokaryotes	7163	7	2	0	Low-quality	Genome-fragment	5.87	HMM-based (lower-bound)	VIBRANT	lytic	S61_bin60	S61_c30696	unknown	0	virulent	0.999873
S61_c31899	Ph130_0	Prokaryotes	5348	9	3	0	Low-quality	Genome-fragment	8.83	HMM-based (lower-bound)	VIBRANT	lytic	S61_bin56	S61_c31899	unknown	0	temperate	0.92762
S61_c32182	Ph83_1	Prokaryotes	9276	21	4	0	Low-quality	Genome-fragment	9.5	HMM-based (lower-bound)	VIBRANT	lytic	S61_bin37	S53_c24226_start193_stop45368	Casjensviridae	0.320308	temperate	0.999851
S61_c34338_start234_stop10665	Ph387_1	Prokaryotes	10431	18	6	1	Low-quality	Genome-fragment	27.43	AAI-based (medium-confidence)	VIBRANT	lysogenic	S61_bin14	S62_c3910_start26050_stop61323	unknown	0	virulent	0.998211
S61_c34844	Ph262_1	Prokaryotes	9281	14	4	1	Low-quality	Genome-fragment	18.85	AAI-based (medium-confidence)	VIBRANT	lytic	S61_bin30	MEC2_p16	unknown	0	virulent	0.999674
S61_c3547	Ph195_0	Prokaryotes	15180	22	7	0	Low-quality	Genome-fragment	19.59	HMM-based (lower-bound)	VIBRANT	lytic	S61_bin15	S61_c3547	unknown	0	temperate	0.99986
S61_c36134_start34094_stop51099	Ph299_1	Prokaryotes	17005	26	7	1	Low-quality	Genome-fragment	33.36	AAI-based (medium-confidence)	VIBRANT	lysogenic	S61_bin30	MEC1_p65	Mesyanzhinovviridae	0.692266	virulent	0.998161
S61_c3621	Ph690_0	Prokaryotes	10532	18	4	0	Low-quality	Genome-fragment	10.69	HMM-based (lower-bound)	VIBRANT	lytic	S61_bin33	S61_c3621	unknown	0	virulent	0.999872
S61_c370_start31507_stop79692	Ph478_1	Prokaryotes	48185	48	19	5	Medium-quality	Genome-fragment	66.34	AAI-based (medium-confidence)	PhageBoost	lysogenic	S61_bin45	MEC2_p15	Peduoviridae	0.641873	temperate	0.997772
S61_c38108	Ph262_1	Prokaryotes	12130	21	3	1	Low-quality	Genome-fragment	17.8	HMM-based (lower-bound)	VIBRANT	lytic	S61_bin30	MEC2_p16	Mesyanzhinovviridae	0.804069	virulent	0.999873
S61_c38231	Ph196_0	Prokaryotes	5543	12	8	0	Low-quality	Genome-fragment	4.31	HMM-based (lower-bound)	VIBRANT	lytic	S61_bin15	S61_c38231	unknown	0	temperate	0.99917
S61_c38740	Ph28_0	Prokaryotes	16390	21	6	2	Low-quality	Genome-fragment	31.53	AAI-based (high-confidence)	VIBRANT	lytic	S61_bin30	S61_c38740	Mesyanzhinovviridae	0.744643	virulent	0.999871
S61_c39107	Ph30_0	Prokaryotes	22542	25	4	0	Low-quality	Genome-fragment	24.7	HMM-based (lower-bound)	VIBRANT	lytic	S61_bin30	S61_c39107	Herelleviridae	1	virulent	0.999866
S61_c40032	Ph32_0	Prokaryotes	5475	6	1	0	Low-quality	Genome-fragment	2.85	HMM-based (lower-bound)	VIBRANT	lytic	S61_bin30	S61_c40032	unknown	0	temperate	0.99986
S61_c43205	Ph378_3	Prokaryotes	5021	8	2	0	Low-quality	Genome-fragment	11.33	AAI-based (medium-confidence)	VIBRANT	lytic	S61_bin69	S65_c11211	unknown	0	virulent	0.989607
S61_c43249_start45739_stop59522	Ph98_1	Prokaryotes	13783	20	1	1	Low-quality	Genome-fragment	27.37	AAI-based (medium-confidence)	VIBRANT	lysogenic	S61_bin7	S44_c7229_start12958_stop26741	unknown	0	virulent	0.999874
S61_c43813	Ph691_0	Prokaryotes	5192	6	3	0	Low-quality	Genome-fragment	6.64	HMM-based (lower-bound)	VIBRANT	lytic	S61_bin60	S61_c43813	unknown	0	virulent	0.99987
S61_c44215_start12209_stop17927	Ph160_1	Prokaryotes	5718	10	1	1	Low-quality	Genome-fragment	14.8	HMM-based (lower-bound)	VIBRANT	lysogenic	S61_bin8	S62_c1941_start12210_stop18114	unknown	0	temperate	0.99986
S61_c45822	Ph332_1	Prokaryotes	8441	13	9	0	Low-quality	Genome-fragment	21.94	AAI-based (medium-confidence)	VIBRANT	lytic	S61_bin71	S61_c45822	unknown	0	temperate	0.956711
S61_c46055	Ph692_0	Prokaryotes	5474	8	4	0	Low-quality	Genome-fragment	14.52	AAI-based (medium-confidence)	VIBRANT	lytic	S61_bin60	S61_c46055	unknown	0	temperate	0.976033
S61_c4621_start30719_stop38874	Ph693_0	Prokaryotes	8155	13	5	0	Low-quality	Genome-fragment	10.8	HMM-based (lower-bound)	VIBRANT	lysogenic	S61_bin30	S61_c4621_start30719_stop38874	unknown	0	temperate	0.99986
S61_c4852	Ph694_0	Prokaryotes	5898	17	1	0	Low-quality	Genome-fragment	8.13	HMM-based (lower-bound)	VIBRANT	lytic	S61_bin60	S61_c4852	unknown	0	temperate	0.999859
S61_c5059	Ph490_1	Prokaryotes	7025	9	4	0	Low-quality	Genome-fragment	13.08	AAI-based (medium-confidence)	VIBRANT	lytic	S61_bin41	S52_c10828_start164680_stop220001	Peduoviridae	1	temperate	0.543058
S61_c7319	Ph695_0	Prokaryotes	6781	10	4	0	Low-quality	Genome-fragment	17.52	AAI-based (medium-confidence)	VIBRANT	lytic	S61_bin60	S61_c7319	unknown	0	virulent	0.994909
S61_c7374	Ph31_0	Prokaryotes	5530	9	1	0	Low-quality	Genome-fragment	10.16	HMM-based (lower-bound)	VIBRANT	lytic	S61_bin30	S61_c7374	unknown	0	virulent	0.999859
S61_c8091_start53840_stop83862	Ph365_1	Prokaryotes	30022	30	6	3	Medium-quality	Genome-fragment	50.35	HMM-based (lower-bound)	VIBRANT	lysogenic	S61_bin27	S61_c8091_start53840_stop83862	Schitoviridae	0.470452	temperate	0.962677
S61_c8615_start14501_stop24946	Ph348_1	Prokaryotes	10445	14	2	0	Low-quality	Genome-fragment	13.9	HMM-based (lower-bound)	VIBRANT	lysogenic	S61_bin15	MEC1_p39	Mesyanzhinovviridae	0.884278	virulent	0.999859
S61_c9590_start10782_stop19958	Ph25_0	Prokaryotes	9176	13	1	1	Low-quality	Genome-fragment	5.85	HMM-based (lower-bound)	PhageBoost		S61_bin36	S61_c9590_start10782_stop19958	Drexlerviridae	0.310731	temperate	0.968972
S62_c10287_start3082_stop33264	Ph696_0	Prokaryotes	30182	33	4	1	Low-quality	Genome-fragment	41.27	HMM-based (lower-bound)	VIBRANT	lysogenic	S62_bin31	S62_c10287_start3082_stop33264	unknown	0	temperate	0.999858
S62_c10385	Ph359_1	Prokaryotes	15981	16	5	1	Low-quality	Genome-fragment	17.32	HMM-based (lower-bound)	VIBRANT	lytic	S62_bin19	S58_c7078_start13532_stop35131	Schitoviridae	0.538337	virulent	0.999782
S62_c10725_start25040_stop33435	Ph365_1	Prokaryotes	8395	10	2	0	Low-quality	Genome-fragment	15.78	AAI-based (medium-confidence)	VIBRANT	lysogenic	S62_bin19	S61_c8091_start53840_stop83862	unknown	0	virulent	0.999717
S62_c10798	Ph217_0	Prokaryotes	6715	10	3	0	Low-quality	Genome-fragment	14.35	AAI-based (high-confidence)	VIBRANT	lytic	S62_bin14	S62_c10798	Peduoviridae	0.491736	temperate	0.99986
S62_c11060	Ph384_0	Prokaryotes	8169	13	7	0	Low-quality	Genome-fragment	16.56	AAI-based (medium-confidence)	VIBRANT	lytic	S62_bin40	S62_c11060	Peduoviridae	0.262978	virulent	0.999643
S62_c11093	Ph219_0	Prokaryotes	23442	34	12	2	Medium-quality	Genome-fragment	50.4	AAI-based (high-confidence)	VIBRANT	lytic	S62_bin14	S62_c11093	Peduoviridae	0.417681	temperate	0.999854
S62_c11374_start52107_stop62420	Ph58_1	Prokaryotes	10313	13	2	3	Low-quality	Genome-fragment	11.48	AAI-based (medium-confidence)	VIBRANT	lysogenic	S62_bin29	S62_c11374_start52107_stop62420	Peduoviridae	0.530955	virulent	0.99987
S62_c11848	Ph385_0	Prokaryotes	9235	12	9	1	Low-quality	Genome-fragment	15.39	AAI-based (medium-confidence)	VIBRANT	lytic	S62_bin40	S62_c11848	Mesyanzhinovviridae	0.924445	temperate	0.968394
S62_c12013	Ph381_1	Prokaryotes	10419	16	1	0	Low-quality	Genome-fragment	5.65	HMM-based (lower-bound)	VIBRANT	lytic	S62_bin40	S62_c12013	unknown	0	virulent	0.999874
S62_c12512_start337126_stop349857	Ph362_0	Prokaryotes	12731	14	3	1	Low-quality	Genome-fragment	23.69	HMM-based (lower-bound)	VIBRANT	lysogenic	S62_bin19	S62_c12512_start337126_stop349857	unknown	0	virulent	0.999869
S62_c13309	Ph379_1	Prokaryotes	7137	9	4	0	Low-quality	Genome-fragment	12.02	AAI-based (high-confidence)	VIBRANT	lytic	S62_bin40	S62_c13309	Peduoviridae	0.554153	temperate	0.991889
S62_c1351_start54_stop8739	Ph364_1	Prokaryotes	8685	9	2	0	Low-quality	Genome-fragment	16.9	AAI-based (medium-confidence)	PhageBoost		S62_bin19	S56_c14271_start896_stop25334	unknown	0	virulent	0.997468
S62_c13542_start64095_stop84423	Ph697_0	Prokaryotes	20328	16	6	1	Low-quality	Genome-fragment	48.11	AAI-based (medium-confidence)	VIBRANT	lysogenic	S62_bin31	S62_c13542_start64095_stop84423	unknown	0	virulent	0.999413
S62_c14088	Ph216_1	Prokaryotes	9314	14	7	2	Low-quality	Genome-fragment	19.89	AAI-based (high-confidence)	VIBRANT	lytic	S62_bin14	S62_c14088	Peduoviridae	0.672379	temperate	0.99986
S62_c14325	Ph698_0	Prokaryotes	9022	12	4	0	Low-quality	Genome-fragment	5.73	AAI-based (medium-confidence)	VIBRANT	lytic	S62_bin46	S62_c14325	unknown	0	virulent	0.999874
S62_c15417	Ph383_3	Prokaryotes	5790	6	5	0	Low-quality	Genome-fragment	13.09	AAI-based (medium-confidence)	VIBRANT	lytic	S62_bin40	S62_c15417	Peduoviridae	0.465453	temperate	0.999829
S62_c15437	Ph383_1	Prokaryotes	13255	17	10	1	Low-quality	Genome-fragment	28.17	AAI-based (medium-confidence)	VIBRANT	lytic	S62_bin40	S62_c15437	Casjensviridae	1	virulent	0.999839
S62_c17242	Ph380_0	Prokaryotes	14494	20	6	0	Low-quality	Genome-fragment	24.42	AAI-based (high-confidence)	VIBRANT	lytic	S62_bin40	S62_c17242	Peduoviridae	0.324774	virulent	0.878393
S62_c17949	Ph220_0	Prokaryotes	7637	9	4	0	Low-quality	Genome-fragment	19.67	AAI-based (medium-confidence)	VIBRANT	lytic	S62_bin14	S62_c17949	unknown	0	temperate	0.573927
S62_c18387	Ph42_1	Prokaryotes	9144	15	2	1	Low-quality	Genome-fragment	16.92	AAI-based (high-confidence)	VIBRANT	lytic	S62_bin11	S66_c9979	Mesyanzhinovviridae	0.62058	virulent	0.999613
S62_c18474	Ph376_2	Prokaryotes	5547	9	5	0	Low-quality	Genome-fragment	11.45	HMM-based (lower-bound)	VIBRANT	lytic	S62_bin29	S63_c14236	unknown	0	virulent	0.999481
S62_c1913	Ph699_0	Prokaryotes	6344	21	1	0	Low-quality	Genome-fragment	2.08	HMM-based (lower-bound)	VIBRANT	lytic	S62_bin18	S62_c1913	unknown	0	virulent	0.655874
S62_c1941_start12210_stop18114	Ph160_1	Prokaryotes	5904	10	1	1	Low-quality	Genome-fragment	15.28	HMM-based (lower-bound)	VIBRANT	lysogenic	S62_bin14	S62_c1941_start12210_stop18114	unknown	0	temperate	0.99986
S62_c19458_start4963_stop26536	Ph365_1	Prokaryotes	21573	20	5	3	Low-quality	Genome-fragment	14.84	HMM-based (lower-bound)	VIBRANT	lysogenic	S62_bin19	S61_c8091_start53840_stop83862	Schitoviridae	0.582213	temperate	0.84993
S62_c21260_start12958_stop26741	Ph98_1	Prokaryotes	13783	20	1	1	Low-quality	Genome-fragment	27.37	AAI-based (medium-confidence)	VIBRANT	lysogenic	S62_bin5	S44_c7229_start12958_stop26741	unknown	0	virulent	0.999873
S62_c21995	Ph376_3	Prokaryotes	5556	9	4	0	Low-quality	Genome-fragment	8.16	HMM-based (lower-bound)	VIBRANT	lytic	S62_bin29	S65_c20873	unknown	0	virulent	0.999481
S62_c21996	Ph383_2	Prokaryotes	5125	6	4	0	Low-quality	Genome-fragment	11.68	AAI-based (medium-confidence)	VIBRANT	lytic	S62_bin40	S62_c21996	Peduoviridae	0.434884	virulent	0.999645
S62_c23469_start202368_stop221127	Ph225_1	Prokaryotes	18759	24	11	0	Low-quality	Genome-fragment	42.64	AAI-based (medium-confidence)	VIBRANT	lysogenic	S62_bin35	S52_c17651_start1367_stop21663	Peduoviridae	0.519755	temperate	0.999858
S62_c2363	Ph700_0	Prokaryotes	5173	7	1	0	Low-quality	Genome-fragment	10.24	HMM-based (lower-bound)	VIBRANT	lytic	S62_bin11	S62_c2363	unknown	0	virulent	0.998831
S62_c2438_start13575_stop23246	Ph701_0	Prokaryotes	9671	11	2	0	Low-quality	Genome-fragment	9.31	AAI-based (medium-confidence)	VIBRANT	lysogenic	S62_bin18	S62_c2438_start13575_stop23246	Drexlerviridae	0.310731	temperate	0.988703
S62_c25076	Ph476_0	Prokaryotes	13784	15	10	0	Low-quality	Genome-fragment	33.94	AAI-based (medium-confidence)	VIBRANT	lytic	S62_bin18	S62_c25076	unknown	0	temperate	0.999858
S62_c26249	Ph381_2	Prokaryotes	6387	11	1	0	Low-quality	Genome-fragment	3.46	HMM-based (lower-bound)	VIBRANT	lytic	S62_bin40	S62_c26249	unknown	0	temperate	0.999837
S62_c28277	Ph702_0	Prokaryotes	5911	10	3	0	Low-quality	Genome-fragment	17.14	AAI-based (medium-confidence)	VIBRANT	lytic	S62_bin54	S62_c28277	unknown	0	temperate	0.651957
S62_c28937_start894_stop9143	Ph23_0	Prokaryotes	8249	12	3	1	Low-quality	Genome-fragment	20.29	HMM-based (lower-bound)	VIBRANT	lysogenic	S62_bin18	S62_c28937_start894_stop9143	unknown	0	virulent	0.988543
S62_c30269_start3_stop8421	Ph703_0	Prokaryotes	8418	12	1	1	Low-quality	Genome-fragment	10.6	HMM-based (lower-bound)	PhageBoost		S62_bin11	S62_c30269_start3_stop8421	unknown	0	temperate	0.999849
S62_c31743	Ph379_2	Prokaryotes	7066	9	4	0	Low-quality	Genome-fragment	11.9	AAI-based (high-confidence)	VIBRANT	lytic	S62_bin40	S62_c31743	Peduoviridae	0.554153	virulent	0.994368
S62_c3190	Ph104_0	Prokaryotes	10805	16	9	0	Low-quality	Genome-fragment	20.26	AAI-based (medium-confidence)	VIBRANT	lytic	S62_bin13	S62_c3190	Peduoviridae	0.439885	temperate	0.999808
S62_c32970	Ph327_0	Prokaryotes	6758	8	1	1	Low-quality	Genome-fragment	12.79	AAI-based (medium-confidence)	VIBRANT	lytic	S62_bin40	S62_c32970	Casjensviridae	1	temperate	0.690435
S62_c3495_start41322_stop61585	Ph363_1	Prokaryotes	20263	21	6	0	Low-quality	Genome-fragment	33.07	HMM-based (lower-bound)	PhageBoost		S62_bin19	S63_c12239_start2_stop61983	unknown	0	temperate	0.999852
S62_c3910_start26050_stop61323	Ph387_1	Prokaryotes	35273	51	17	1	High-quality	High-quality	92.57	AAI-based (high-confidence)	VIBRANT	lysogenic	S62_bin8	S62_c3910_start26050_stop61323	Peduoviridae	0.681244	virulent	0.733625
S62_c3916_start26907_stop33343	Ph366_0	Prokaryotes	6436	8	1	0	Low-quality	Genome-fragment	14.19	HMM-based (lower-bound)	VIBRANT	lysogenic	S62_bin19	S62_c3916_start26907_stop33343	unknown	0	temperate	0.614464
S62_c4286	Ph477_0	Prokaryotes	8073	11	1	0	Low-quality	Genome-fragment	20.93	AAI-based (medium-confidence)	VIBRANT	lytic	S62_bin18	S62_c4286	Peduoviridae	0.444355	virulent	0.997571
S62_c4642	Ph218_0	Prokaryotes	19306	24	9	1	Low-quality	Genome-fragment	39.9	AAI-based (high-confidence)	VIBRANT	lytic	S62_bin14	S62_c4642	Casjensviridae	1	temperate	0.99693
S62_c4782	Ph151_1	Prokaryotes	8783	18	2	0	Low-quality	Genome-fragment	12.63	HMM-based (lower-bound)	VIBRANT	lytic	S62_bin22	MEC6_p90	Mesyanzhinovviridae	0.557287	virulent	0.999866
S62_c5154_start74_stop28905	Ph363_1	Prokaryotes	28831	23	1	2	Medium-quality	Genome-fragment	51.49	HMM-based (lower-bound)	PhageBoost		S62_bin19	S63_c12239_start2_stop61983	Schitoviridae	0.536543	virulent	0.999774
S62_c5317_start34212_stop50398	Ph54_1	Prokaryotes	16186	14	3	0	Low-quality	Genome-fragment	14.41	HMM-based (lower-bound)	VIBRANT	lysogenic	S62_bin29	S57_c25392_start14985_stop31171	Mesyanzhinovviridae	0.348588	virulent	0.879027
S62_c5638_start1_stop16167	Ph704_0	Prokaryotes	16166	21	3	0	Low-quality	Genome-fragment	27.91	AAI-based (medium-confidence)	PhageBoost		S62_bin14	S62_c5638_start1_stop16167	unknown	0	temperate	0.999855
S62_c6707_start666_stop18827	Ph412_1	Prokaryotes	18161	42	7	1	Low-quality	Genome-fragment	11.35	HMM-based (lower-bound)	PhageBoost	lysogenic	S62_bin18	MEC3_p69	Peduoviridae	0.39473	temperate	0.999691
S62_c676_start1506_stop32791	Ph378_1	Prokaryotes	31285	35	5	4	Low-quality	Genome-fragment	33.07	AAI-based (high-confidence)	VIBRANT	lysogenic	S62_bin29	S62_c676_start1506_stop32791	Peduoviridae	0.41424	virulent	0.893991
S62_c6819	Ph147_0	Prokaryotes	5473	9	6	0	Low-quality	Genome-fragment	8.91	HMM-based (lower-bound)	VIBRANT	lytic	S62_bin54	S62_c6819	unknown	0	temperate	0.991112
S62_c7330_start33888_stop43341	Ph361_2	Prokaryotes	9453	11	3	0	Low-quality	Genome-fragment	17.59	HMM-based (lower-bound)	VIBRANT	lysogenic	S62_bin19	S62_c7330_start33888_stop43341	unknown	0	virulent	0.999866
S62_c8807_start88777_stop105168	Ph22_1	Prokaryotes	16391	22	8	0	Low-quality	Genome-fragment	37.2	AAI-based (medium-confidence)	VIBRANT	lysogenic	S62_bin8	S66_c21810_start88778_stop105167	Mesyanzhinovviridae	0.482095	temperate	0.999856
S62_c962	Ph48_1	Prokaryotes	9451	13	9	0	Low-quality	Genome-fragment	23.85	AAI-based (medium-confidence)	VIBRANT	lytic	S62_bin26	S56_c14743	Drexlerviridae	0.34602	temperate	0.99986
S63_c12239_start2_stop61983	Ph363_1	Prokaryotes	61981	50	6	3	Medium-quality	Genome-fragment	74.12	HMM-based (lower-bound)	VIBRANT	lysogenic	S63_bin21	S63_c12239_start2_stop61983	Schitoviridae	0.536543	virulent	0.999841
S63_c12757_start28572_stop50145	Ph365_1	Prokaryotes	21573	20	5	4	Low-quality	Genome-fragment	34.25	HMM-based (lower-bound)	VIBRANT	lysogenic	S63_bin21	S61_c8091_start53840_stop83862	Schitoviridae	0.582213	temperate	0.84993
S63_c13474	Ph360_0	Prokaryotes	15418	13	4	0	Low-quality	Genome-fragment	17.13	AAI-based (medium-confidence)	VIBRANT	lytic	S63_bin21	S63_c13474	Schitoviridae	0.582213	temperate	0.923028
S63_c14236	Ph376_2	Prokaryotes	5547	9	5	0	Low-quality	Genome-fragment	11.45	HMM-based (lower-bound)	VIBRANT	lytic	S63_bin31	S63_c14236	unknown	0	virulent	0.999481
S63_c16048	Ph125_2	Prokaryotes	42215	66	11	4	Low-quality	Genome-fragment	45.43	AAI-based (high-confidence)	VIBRANT	lytic	S63_bin37	S63_c16048	Straboviridae	0.518491	virulent	0.999316
S63_c1631	Ph705_0	Prokaryotes	5746	5	1	0	Low-quality	Genome-fragment	3.93	HMM-based (lower-bound)	VIBRANT	lytic	S63_bin20	S63_c1631	unknown	0	virulent	0.922155
S63_c16375_start105_stop11870	Ph365_1	Prokaryotes	11765	15	2	0	Low-quality	Genome-fragment	16.36	HMM-based (lower-bound)	PhageBoost		S63_bin21	S61_c8091_start53840_stop83862	unknown	0	virulent	0.998995
S63_c16865_start2_stop7401	Ph706_0	Prokaryotes	7398	13	2	0	Low-quality	Genome-fragment	14.09	HMM-based (lower-bound)	PhageBoost		S63_bin49	S63_c16865_start2_stop7401	unknown	0	temperate	0.999858
S63_c17907_start19599_stop42314	Ph707_0	Prokaryotes	22715	20	1	11	Low-quality	Genome-fragment	12.32	HMM-based (lower-bound)	PhageBoost		S63_bin3	S63_c17907_start19599_stop42314	unknown	0	temperate	0.999854
S63_c18338_start12958_stop26741	Ph98_1	Prokaryotes	13783	20	1	1	Low-quality	Genome-fragment	27.37	AAI-based (medium-confidence)	VIBRANT	lysogenic	S63_bin6	S44_c7229_start12958_stop26741	unknown	0	virulent	0.999873
S63_c18956	Ph376_1	Prokaryotes	6103	6	3	2	Low-quality	Genome-fragment	2.88	HMM-based (lower-bound)	VIBRANT	lytic	S63_bin31	S67_c15538	Peduoviridae	0.36495	virulent	0.999873
S63_c20467	Ph708_0	Prokaryotes	6015	8	1	0	Low-quality	Genome-fragment	3.26	HMM-based (lower-bound)	VIBRANT	lytic	S63_bin16	S63_c20467	unknown	0	virulent	0.988479
S63_c20710	Ph378_2	Prokaryotes	6615	7	2	0	Low-quality	Genome-fragment	12.86	AAI-based (medium-confidence)	VIBRANT	lytic	S63_bin13	S63_c20710	unknown	0	temperate	0.99986
S63_c21012	Ph48_1	Prokaryotes	11138	17	9	0	Low-quality	Genome-fragment	28.55	AAI-based (medium-confidence)	VIBRANT	lytic	S63_bin36	S56_c14743	Drexlerviridae	0.34602	temperate	0.99986
S63_c22903_start2_stop11846	Ph399_0	Prokaryotes	11844	18	13	0	Low-quality	Genome-fragment	33.54	AAI-based (high-confidence)	VIBRANT	lysogenic	S63_bin41	S63_c22903_start2_stop11846	Peduoviridae	1	temperate	0.99986
S63_c24814_start15317_stop77723	Ph368_0	Prokaryotes	62406	52	7	10	Medium-quality	Genome-fragment	69.68	HMM-based (lower-bound)	VIBRANT	lysogenic	S63_bin21	S63_c24814_start15317_stop77723	unknown	0	virulent	0.999709
S63_c25062_start250263_stop281524	Ph169_1	Prokaryotes	31261	43	3	2	Medium-quality	Genome-fragment	71.18	AAI-based (medium-confidence)	VIBRANT	lysogenic	S63_bin2	S63_c25062_start250263_stop281524	Ackermannviridae	0.477219	temperate	0.999845
S63_c25093_start4973_stop10552	Ph709_0	Prokaryotes	5579	11	2	3	Low-quality	Genome-fragment	3.16	HMM-based (lower-bound)	PhageBoost		S63_bin49	S63_c25093_start4973_stop10552	unknown	0	temperate	0.99866
S63_c25447	Ph236_0	Prokaryotes	7111	10	1	0	Low-quality	Genome-fragment	7.09	AAI-based (medium-confidence)	VIBRANT	lytic	S63_bin34	S63_c25447	unknown	0	virulent	0.94885
S63_c26499	Ph378_1	Prokaryotes	5364	8	2	0	Low-quality	Genome-fragment	13.04	AAI-based (high-confidence)	VIBRANT	lytic	S63_bin31	S62_c676_start1506_stop32791	Peduoviridae	0.324774	virulent	0.999861
S63_c26504	Ph84_1	Prokaryotes	8577	7	2	0	Low-quality	Genome-fragment	17.26	AAI-based (medium-confidence)	VIBRANT	lytic	S63_bin40	S56_c21593_start29831_stop69226	unknown	0	virulent	0.999868
S63_c27394	Ph290_1	Prokaryotes	5983	9	1	0	Low-quality	Genome-fragment	3.87	HMM-based (lower-bound)	VIBRANT	lytic	S63_bin38	MEC7_p46	unknown	0	temperate	0.99986
S63_c27414	Ph94_0	Prokaryotes	5482	7	1	0	Low-quality	Genome-fragment	12.42	AAI-based (high-confidence)	VIBRANT	lytic	S63_bin16	S63_c27414	Mesyanzhinovviridae	0.843994	virulent	0.665
S63_c27595	Ph710_0	Prokaryotes	7345	16	2	0	Low-quality	Genome-fragment	5.62	HMM-based (lower-bound)	VIBRANT	lytic	S63_bin34	S63_c27595	Zierdtviridae	1	virulent	0.999838
S63_c28275	Ph711_0	Prokaryotes	11117	14	4	2	Low-quality	Genome-fragment	13.6	HMM-based (lower-bound)	VIBRANT	lytic	S63_bin19	S63_c28275	unknown	0	temperate	0.929853
S63_c29455	Ph712_0	Prokaryotes	5162	7	2	0	Low-quality	Genome-fragment	10.72	HMM-based (lower-bound)	VIBRANT	lytic	S63_bin54	S63_c29455	unknown	0	temperate	0.999684
S63_c30454	Ph713_0	Prokaryotes	5419	10	1	0	Low-quality	Genome-fragment	4.36	AAI-based (medium-confidence)	VIBRANT	lytic	S63_bin52	S63_c30454	unknown	0	temperate	0.680873
S63_c30673	Ph258_0	Prokaryotes	5417	7	5	0	Low-quality	Genome-fragment	8.52	HMM-based (lower-bound)	VIBRANT	lytic	S63_bin51	S63_c30673	unknown	0	virulent	0.615617
S63_c3298	Ph714_0	Prokaryotes	6625	17	1	0	Low-quality	Genome-fragment	2.29	HMM-based (lower-bound)	VIBRANT	lytic	S63_bin34	S63_c3298	unknown	0	temperate	0.975643
S63_c33077	Ph715_0	Prokaryotes	6169	10	1	1	Low-quality	Genome-fragment	3.75	HMM-based (lower-bound)	VIBRANT	lytic	S63_bin13	S63_c33077	unknown	0	virulent	0.999874
S63_c3647	Ph37_1	Prokaryotes	22294	27	2	2	Low-quality	Genome-fragment	44.05	AAI-based (medium-confidence)	VIBRANT	lytic	S63_bin19	S63_c3647	unknown	0	temperate	0.999859
S63_c452	Ph716_0	Prokaryotes	20308	32	15	0	Low-quality	Genome-fragment	43.67	HMM-based (lower-bound)	VIBRANT	lytic	S63_bin34	S63_c452	Peduoviridae	1	virulent	0.594589
S63_c4989	Ph375_1	Prokaryotes	14248	15	6	2	Low-quality	Genome-fragment	6.96	HMM-based (lower-bound)	VIBRANT	lytic	S63_bin31	S63_c4989	Mesyanzhinovviridae	0.78485	temperate	0.94852
S63_c5502_start13532_stop33354	Ph359_1	Prokaryotes	19822	21	5	1	Low-quality	Genome-fragment	33.9	HMM-based (lower-bound)	VIBRANT	lysogenic	S63_bin21	S58_c7078_start13532_stop35131	Schitoviridae	0.538337	temperate	0.999839
S63_c6303	Ph268_0	Prokaryotes	5367	12	2	0	Low-quality	Genome-fragment	5.56	HMM-based (lower-bound)	VIBRANT	lytic	S63_bin16	S63_c6303	unknown	0	virulent	0.654782
S63_c7099	Ph717_0	Prokaryotes	8798	10	2	0	Low-quality	Genome-fragment	21.04	AAI-based (medium-confidence)	VIBRANT	lytic	S63_bin52	S63_c7099	unknown	0	temperate	0.940438
S63_c7294_start21810_stop38769	Ph256_1	Prokaryotes	16959	21	1	4	Low-quality	Genome-fragment	41.33	AAI-based (medium-confidence)	PhageBoost	lysogenic	S63_bin7	S49_c7841_start371_stop18486	Peduoviridae	0.426738	temperate	0.999827
S63_c7680	Ph401_0	Prokaryotes	34951	48	15	3	Medium-quality	Genome-fragment	77.97	AAI-based (medium-confidence)	VIBRANT	lytic	S63_bin41	S63_c7680	Peduoviridae	1	temperate	0.999777
S63_c7946	Ph370_1	Prokaryotes	8672	12	8	1	Low-quality	Genome-fragment	16.08	AAI-based (medium-confidence)	VIBRANT	lytic	S63_bin17	S49_c5822	Peduoviridae	1	temperate	0.999856
S63_c8584_start3_stop20039	Ph136_1	Prokaryotes	20036	26	2	13	Low-quality	Genome-fragment	24.32	HMM-based (lower-bound)	PhageBoost		S63_bin3	S63_c8584_start3_stop20039	Straboviridae	0.499815	temperate	0.995959
S64_c1035_start5849_stop13883	Ph113_1	Prokaryotes	8034	14	2	0	Low-quality	Genome-fragment	9.46	HMM-based (lower-bound)	VIBRANT	lysogenic	S64_bin1	S44_c5095_start2555_stop16090	Mesyanzhinovviridae	0.72318	virulent	0.999844
S64_c790_start216_stop9429	Ph718_0	Prokaryotes	9213	13	1	0	Low-quality	Genome-fragment	10.6	HMM-based (lower-bound)	VIBRANT	lysogenic	S64_bin1	S64_c790_start216_stop9429	unknown	0	temperate	0.999858
S65_c10131_start524065_stop563069	Ph719_0	Prokaryotes	39004	60	5	2	Low-quality	Genome-fragment	32.91	HMM-based (lower-bound)	VIBRANT	lysogenic	S65_bin21	S65_c10131_start524065_stop563069	unknown	0	virulent	0.999865
S65_c10846	Ph229_1	Prokaryotes	7026	9	6	0	Low-quality	Genome-fragment	12.87	AAI-based (medium-confidence)	VIBRANT	lytic	S65_bin36	S66_c9935_start76_stop84539	unknown	0	temperate	0.999714
S65_c11211	Ph378_3	Prokaryotes	6154	8	6	0	Low-quality	Genome-fragment	13.7	AAI-based (medium-confidence)	VIBRANT	lytic	S65_bin24	S65_c11211	Peduoviridae	0.465453	temperate	0.907852
S65_c11877	Ph24_0	Prokaryotes	5102	4	3	0	Low-quality	Genome-fragment	11.83	AAI-based (medium-confidence)	VIBRANT	lytic	S65_bin5	S65_c11877	unknown	0	temperate	0.999859
S65_c11961	Ph298_1	Prokaryotes	42310	79	12	2	High-quality	High-quality	91.33	AAI-based (high-confidence)	VIBRANT	lytic	S65_bin17	MEC1_p66	Mesyanzhinovviridae	0.678235	virulent	0.999763
S65_c11998	Ph720_0	Prokaryotes	9891	18	3	0	Low-quality	Genome-fragment	21.08	AAI-based (medium-confidence)	VIBRANT	lytic	S65_bin5	S65_c11998	Peduoviridae	1	temperate	0.999859
S65_c12208	Ph378_4	Prokaryotes	7260	9	7	0	Low-quality	Genome-fragment	14.95	AAI-based (medium-confidence)	VIBRANT	lytic	S65_bin24	S65_c12208	Peduoviridae	0.465453	virulent	0.995022
S65_c12814_start247_stop28619	Ph20_0	Prokaryotes	28372	37	3	10	Low-quality	Genome-fragment	18.06	AAI-based (medium-confidence)	PhageBoost	lysogenic	S65_bin18	S65_c12814_start247_stop28619	unknown	0	virulent	0.999779
S65_c12814_start39124_stop54010	Ph721_0	Prokaryotes	14886	20	13	0	Low-quality	Genome-fragment	34.52	AAI-based (high-confidence)	PhageBoost	lysogenic	S65_bin18	S65_c12814_start39124_stop54010	Chaseviridae	0.261943	virulent	0.99927
S65_c13214_start3_stop7383	Ph722_0	Prokaryotes	7380	11	3	1	Low-quality	Genome-fragment	16.46	HMM-based (lower-bound)	PhageBoost		S65_bin25	S65_c13214_start3_stop7383	unknown	0	temperate	0.99986
S65_c13450	Ph18_0	Prokaryotes	10728	13	5	0	Low-quality	Genome-fragment	27.39	AAI-based (medium-confidence)	VIBRANT	lytic	S65_bin32	S65_c13450	unknown	0	temperate	0.982298
S65_c13494_start53171_stop63484	Ph58_1	Prokaryotes	10313	13	2	3	Low-quality	Genome-fragment	11.48	AAI-based (medium-confidence)	VIBRANT	lysogenic	S65_bin24	S62_c11374_start52107_stop62420	Peduoviridae	0.530955	virulent	0.99987
S65_c13604	Ph723_0	Prokaryotes	14427	29	7	0	Low-quality	Genome-fragment	18.81	AAI-based (medium-confidence)	VIBRANT	lytic	S65_bin15	S65_c13604	unknown	0	virulent	0.999862
S65_c13767_start2_stop5898	Ph724_0	Prokaryotes	5896	8	4	0	Low-quality	Genome-fragment	14.44	AAI-based (medium-confidence)	VIBRANT	lysogenic	S65_bin5	S65_c13767_start2_stop5898	Autographiviridae	1	virulent	0.999856
S65_c13968_start2_stop5478	Ph725_0	Prokaryotes	5476	12	1	1	Low-quality	Genome-fragment	1.57	HMM-based (lower-bound)	PhageBoost		S65_bin37	S65_c13968_start2_stop5478	unknown	0	unpredicted	0
S65_c14655	Ph449_0	Prokaryotes	10127	11	7	0	Low-quality	Genome-fragment	20.08	AAI-based (medium-confidence)	VIBRANT	lytic	S65_bin15	S65_c14655	unknown	0	temperate	0.999857
S65_c15078	Ph229_1	Prokaryotes	5611	15	5	0	Low-quality	Genome-fragment	9.43	AAI-based (medium-confidence)	VIBRANT	lytic	S65_bin36	S66_c9935_start76_stop84539	unknown	0	temperate	0.999857
S65_c15352_start8890_stop24433	Ph726_0	Prokaryotes	15543	14	1	0	Low-quality	Genome-fragment	14.13	HMM-based (lower-bound)	PhageBoost		S65_bin13	S65_c15352_start8890_stop24433	unknown	0	temperate	0.959132
S65_c15564_start3887_stop14310	Ph727_0	Prokaryotes	10423	10	1	1	Low-quality	Genome-fragment	4.26	HMM-based (lower-bound)	PhageBoost	lysogenic	S65_bin36	S65_c15564_start3887_stop14310	unknown	0	temperate	0.99986
S65_c15815	Ph728_0	Prokaryotes	8244	7	7	0	Low-quality	Genome-fragment	17.24	AAI-based (medium-confidence)	VIBRANT	lytic	S65_bin5	S65_c15815	Drexlerviridae	1	temperate	0.999699
S65_c15832	Ph729_0	Prokaryotes	6020	6	2	0	Low-quality	Genome-fragment	3.03	HMM-based (lower-bound)	VIBRANT	lytic	S65_bin28	S65_c15832	unknown	0	temperate	0.998975
S65_c16479	Ph110_1	Prokaryotes	12807	16	8	1	Low-quality	Genome-fragment	23.72	AAI-based (medium-confidence)	VIBRANT	lytic	S65_bin26	S65_c16479	Peduoviridae	0.525934	temperate	0.992805
S65_c16618	Ph730_0	Prokaryotes	7557	9	4	1	Low-quality	Genome-fragment	7.16	HMM-based (lower-bound)	VIBRANT	lytic	S65_bin8	S65_c16618	unknown	0	temperate	0.99986
S65_c16904_start28263_stop64705	Ph17_1	Prokaryotes	36442	43	3	0	Medium-quality	Genome-fragment	65.33	HMM-based (lower-bound)	VIBRANT	lysogenic	S65_bin7	S65_c16904_start28263_stop64705	Straboviridae	0.604899	temperate	0.9639
S65_c17021	Ph72_1	Prokaryotes	5472	8	3	0	Low-quality	Genome-fragment	7.34	HMM-based (lower-bound)	VIBRANT	lytic	S65_bin9	S52_c19064	unknown	0	temperate	0.903387
S65_c17061_start10230_stop25948	Ph731_0	Prokaryotes	15718	14	11	0	Low-quality	Genome-fragment	39.21	AAI-based (medium-confidence)	PhageBoost	lysogenic	S65_bin5	S65_c17061_start10230_stop25948	Autographiviridae	1	temperate	0.981334
S65_c17878	Ph21_0	Prokaryotes	7361	14	4	2	Low-quality	Genome-fragment	12.88	AAI-based (medium-confidence)	VIBRANT	lytic	S65_bin18	S65_c17878	unknown	0	virulent	0.999874
S65_c1901	Ph376_2	Prokaryotes	5547	9	5	0	Low-quality	Genome-fragment	11.45	HMM-based (lower-bound)	VIBRANT	lytic	S65_bin24	S63_c14236	unknown	0	virulent	0.999481
S65_c1930_start972_stop21876	Ph105_1	Prokaryotes	20904	25	9	5	Low-quality	Genome-fragment	29.91	AAI-based (medium-confidence)	VIBRANT	lysogenic	S65_bin31	S65_c1930_start972_stop21876	Peduoviridae	0.521136	temperate	0.999106
S65_c19383_start31966_stop38413	Ph732_0	Prokaryotes	6446	10	1	0	Low-quality	Genome-fragment	3.67	HMM-based (lower-bound)	PhageBoost		S65_bin3	S65_c19383_start31966_stop38413	unknown	0	virulent	0.892165
S65_c20075_start12018_stop68388	Ph235_0	Prokaryotes	56370	47	8	5	Medium-quality	Genome-fragment	52.43	AAI-based (medium-confidence)	VIBRANT	lysogenic	S65_bin23	S65_c20075_start12018_stop68388	Mesyanzhinovviridae	0.357633	virulent	0.999788
S65_c2073_start33533_stop43457	Ph733_0	Prokaryotes	9924	11	1	2	Low-quality	Genome-fragment	4.27	HMM-based (lower-bound)	PhageBoost		S65_bin3	S65_c2073_start33533_stop43457	unknown	0	temperate	0.959297
S65_c20873	Ph376_3	Prokaryotes	6248	10	4	0	Low-quality	Genome-fragment	9.18	HMM-based (lower-bound)	VIBRANT	lytic	S65_bin24	S65_c20873	Peduoviridae	0.572266	virulent	0.999481
S65_c21334_start66257_stop110312	Ph61_1	Prokaryotes	44055	61	18	1	Medium-quality	Genome-fragment	58.26	HMM-based (lower-bound)	VIBRANT	lysogenic	S65_bin17	S66_c21390_start196983_stop241038	Peduoviridae	0.478478	virulent	0.937147
S65_c21651_start3948_stop16200	Ph734_0	Prokaryotes	12252	20	1	1	Low-quality	Genome-fragment	3.96	HMM-based (lower-bound)	PhageBoost	lysogenic	S65_bin6	S65_c21651_start3948_stop16200	unknown	0	virulent	0.999223
S65_c2175	Ph376_3	Prokaryotes	5520	10	6	0	Low-quality	Genome-fragment	11.39	HMM-based (lower-bound)	VIBRANT	lytic	S65_bin24	S65_c20873	unknown	0	virulent	0.987498
S65_c22020_start43709_stop58424	Ph735_0	Prokaryotes	14715	13	3	0	Low-quality	Genome-fragment	17.4	HMM-based (lower-bound)	VIBRANT	lysogenic	S65_bin4	S65_c22020_start43709_stop58424	unknown	0	temperate	0.999858
S65_c22091	Ph736_0	Prokaryotes	36337	58	3	1	Low-quality	Genome-fragment	26.54	HMM-based (lower-bound)	VIBRANT	lytic	S65_bin28	S65_c22091	unknown	0	virulent	0.991739
S65_c22487	Ph374_2	Prokaryotes	5533	7	2	0	Low-quality	Genome-fragment	10.53	AAI-based (medium-confidence)	VIBRANT	lytic	S65_bin26	S65_c22487	Mesyanzhinovviridae	1	virulent	0.999874
S65_c22794_start24271_stop31980	Ph737_0	Prokaryotes	7709	11	3	0	Low-quality	Genome-fragment	16.03	HMM-based (lower-bound)	VIBRANT	lysogenic	S65_bin6	S65_c22794_start24271_stop31980	unknown	0	temperate	0.999857
S65_c23360	Ph229_1	Prokaryotes	7409	6	4	0	Low-quality	Genome-fragment	15.09	AAI-based (medium-confidence)	VIBRANT	lytic	S65_bin36	S66_c9935_start76_stop84539	Zierdtviridae	0.216946	temperate	0.999519
S65_c24392_start2000_stop11302	Ph738_0	Prokaryotes	9302	16	1	0	Low-quality	Genome-fragment	24.19	AAI-based (medium-confidence)	VIBRANT	lysogenic	S65_bin4	S65_c24392_start2000_stop11302	Peduoviridae	1	virulent	0.518613
S65_c24959_start93429_stop102623	Ph376_1	Prokaryotes	9194	12	9	0	Low-quality	Genome-fragment	15.56	AAI-based (medium-confidence)	VIBRANT	lysogenic	S65_bin24	S67_c15538	Mesyanzhinovviridae	0.92482	temperate	0.987379
S65_c25421	Ph15_0	Prokaryotes	5739	8	6	0	Low-quality	Genome-fragment	11.16	AAI-based (medium-confidence)	VIBRANT	lytic	S65_bin5	S65_c25421	Chaseviridae	0.295098	temperate	0.841551
S65_c25647	Ph432_0	Prokaryotes	13187	19	7	0	Low-quality	Genome-fragment	24.15	HMM-based (lower-bound)	VIBRANT	lytic	S65_bin4	S65_c25647	Peduoviridae	1	temperate	0.999776
S65_c26119_start2_stop5753	Ph225_1	Prokaryotes	5751	8	3	1	Low-quality	Genome-fragment	6.35	HMM-based (lower-bound)	VIBRANT	lysogenic	S65_bin8	S52_c17651_start1367_stop21663	unknown	0	temperate	0.999859
S65_c2713_start120385_stop165743	Ph67_0	Prokaryotes	45358	73	33	3	High-quality	High-quality	100	AAI-based (high-confidence)	VIBRANT	lysogenic	S65_bin11	S65_c2713_start120385_stop165743	Mesyanzhinovviridae	0.682552	virulent	0.986456
S65_c2723	Ph739_0	Prokaryotes	13541	17	14	0	Low-quality	Genome-fragment	29.08	AAI-based (medium-confidence)	VIBRANT	lytic	S65_bin5	S65_c2723	Chaseviridae	1	temperate	0.989937
S65_c3121	Ph233_1	Prokaryotes	7834	12	2	0	Low-quality	Genome-fragment	7.28	AAI-based (medium-confidence)	VIBRANT	lytic	S65_bin23	S65_c3121	unknown	0	virulent	0.999873
S65_c3322	Ph233_2	Prokaryotes	8609	12	2	0	Low-quality	Genome-fragment	7.99	AAI-based (medium-confidence)	VIBRANT	lytic	S65_bin23	S65_c3322	unknown	0	virulent	0.999873
S65_c3736_start2317_stop41348	Ph484_0	Prokaryotes	39031	55	16	2	High-quality	High-quality	97.22	AAI-based (high-confidence)	VIBRANT	lysogenic	S65_bin4	S65_c3736_start2317_stop41348	unknown	0	temperate	0.997472
S65_c3982_start307460_stop429512	Ph238_0	Prokaryotes	122052	143	12	15	Complete	High-quality	100	Provirus (high-confidence)	VIBRANT	lysogenic	S65_bin23	S65_c3982_start307460_stop429512	Mesyanzhinovviridae	0.324746	virulent	0.999861
S65_c4060	Ph740_0	Prokaryotes	9215	15	11	0	Low-quality	Genome-fragment	26.3	AAI-based (medium-confidence)	VIBRANT	lytic	S65_bin4	S65_c4060	Peduoviridae	1	temperate	0.99986
S65_c4584	Ph374_1	Prokaryotes	7248	9	3	0	Low-quality	Genome-fragment	8.08	HMM-based (lower-bound)	VIBRANT	lytic	S65_bin26	S52_c6366_start2_stop30997	Peduoviridae	0.440179	virulent	0.769567
S65_c493_start306_stop8121	Ph100_1	Prokaryotes	7815	11	1	3	Low-quality	Genome-fragment	6.94	HMM-based (lower-bound)	PhageBoost		S65_bin9	S44_c2091_start258_stop9871	unknown	0	temperate	0.875244
S65_c5110_start216796_stop230475	Ph14_1	Prokaryotes	13679	11	1	0	Low-quality	Genome-fragment	8.63	HMM-based (lower-bound)	PhageBoost		S65_bin7	S65_c5110_start216796_stop230475	unknown	0	temperate	0.999747
S65_c5212_start178620_stop223845	Ph741_0	Prokaryotes	45225	67	15	2	Medium-quality	Genome-fragment	86.83	AAI-based (medium-confidence)	VIBRANT	lysogenic	S65_bin29	S65_c5212_start178620_stop223845	Casjensviridae	1	virulent	0.999726
S65_c5488	Ph228_1	Prokaryotes	5941	12	4	0	Low-quality	Genome-fragment	11.83	AAI-based (medium-confidence)	VIBRANT	lytic	S65_bin36	S67_c8618	Casjensviridae	0.273793	temperate	0.999856
S65_c5824_start34633_stop50819	Ph54_1	Prokaryotes	16186	14	3	0	Low-quality	Genome-fragment	14.41	HMM-based (lower-bound)	VIBRANT	lysogenic	S65_bin24	S57_c25392_start14985_stop31171	Mesyanzhinovviridae	0.348588	virulent	0.879027
S65_c6103_start45838_stop65450	Ph742_0	Prokaryotes	19612	34	9	0	Medium-quality	Genome-fragment	52.3	AAI-based (medium-confidence)	VIBRANT	lysogenic	S65_bin4	S65_c6103_start45838_stop65450	Mesyanzhinovviridae	0.383369	virulent	0.999847
S65_c6128	Ph374_1	Prokaryotes	5717	7	4	0	Low-quality	Genome-fragment	10.42	AAI-based (high-confidence)	VIBRANT	lytic	S65_bin26	S52_c6366_start2_stop30997	Peduoviridae	0.255558	temperate	0.74613
S65_c656	Ph374_1	Prokaryotes	5746	4	2	0	Low-quality	Genome-fragment	11.83	AAI-based (medium-confidence)	VIBRANT	lytic	S65_bin26	S52_c6366_start2_stop30997	unknown	0	temperate	0.914291
S65_c6788	Ph743_0	Prokaryotes	6870	10	6	0	Low-quality	Genome-fragment	9.79	HMM-based (lower-bound)	VIBRANT	lytic	S65_bin5	S65_c6788	unknown	0	temperate	0.99986
S65_c6845_start12917_stop22700	Ph744_0	Prokaryotes	9783	10	4	0	Low-quality	Genome-fragment	17.31	HMM-based (lower-bound)	VIBRANT	lysogenic	S65_bin11	S65_c6845_start12917_stop22700	unknown	0	virulent	0.999873
S65_c7034	Ph745_0	Prokaryotes	5133	9	6	0	Low-quality	Genome-fragment	9.56	AAI-based (high-confidence)	VIBRANT	lytic	S65_bin5	S65_c7034	unknown	0	virulent	0.6313
S65_c7278	Ph374_1	Prokaryotes	8084	9	2	0	Low-quality	Genome-fragment	18.08	AAI-based (medium-confidence)	VIBRANT	lytic	S65_bin26	S52_c6366_start2_stop30997	unknown	0	temperate	0.986822
S65_c766	Ph118_0	Prokaryotes	17477	26	9	0	Low-quality	Genome-fragment	36.13	AAI-based (medium-confidence)	VIBRANT	lytic	S65_bin5	S65_c766	Casjensviridae	1	temperate	0.999829
S65_c7961	Ph11_0	Prokaryotes	8749	17	3	1	Low-quality	Genome-fragment	19.35	HMM-based (lower-bound)	VIBRANT	lytic	S65_bin32	S65_c7961	unknown	0	virulent	0.893507
S65_c8455	Ph34_0	Prokaryotes	7692	11	1	1	Low-quality	Genome-fragment	11.51	HMM-based (lower-bound)	VIBRANT	lytic	S65_bin8	S65_c8455	unknown	0	temperate	0.999858
S65_c9069_start4225_stop9825	Ph746_0	Prokaryotes	5600	8	1	0	Low-quality	Genome-fragment	8.93	HMM-based (lower-bound)	VIBRANT	lysogenic	S65_bin26	S65_c9069_start4225_stop9825	unknown	0	temperate	0.971857
S65_c9560	Ph19_0	Prokaryotes	11272	8	1	0	Low-quality	Genome-fragment	27.25	AAI-based (high-confidence)	VIBRANT	lytic	S65_bin32	S65_c9560	unknown	0	temperate	0.959212
S66_c10445_start27986_stop38582	Ph747_0	Prokaryotes	10596	11	1	1	Low-quality	Genome-fragment	14.84	HMM-based (lower-bound)	VIBRANT	lysogenic	S66_bin8	S66_c10445_start27986_stop38582	unknown	0	temperate	0.99983
S66_c11404	Ph748_0	Prokaryotes	5660	9	2	0	Low-quality	Genome-fragment	15.16	AAI-based (medium-confidence)	VIBRANT	lytic	S66_bin46	S66_c11404	unknown	0	temperate	0.888551
S66_c11614_start864_stop9918	Ph749_0	Prokaryotes	9054	18	2	0	Low-quality	Genome-fragment	15.15	HMM-based (lower-bound)	VIBRANT	lysogenic	S66_bin12	S66_c11614_start864_stop9918	unknown	0	temperate	0.999857
S66_c11687_start2521_stop31313	Ph64_1	Prokaryotes	28792	42	15	3	Medium-quality	Genome-fragment	71.26	AAI-based (medium-confidence)	VIBRANT	lysogenic	S66_bin26	S52_c25719_start2521_stop31313	Mesyanzhinovviridae	0.611198	temperate	0.99986
S66_c11734_start8123_stop14738	Ph70_0	Prokaryotes	6615	11	1	2	Low-quality	Genome-fragment	12.3	HMM-based (lower-bound)	VIBRANT	lysogenic	S66_bin33	S66_c11734_start8123_stop14738	unknown	0	temperate	0.999817
S66_c11774	Ph69_0	Prokaryotes	30283	38	21	1	Medium-quality	Genome-fragment	57.61	AAI-based (medium-confidence)	VIBRANT	lytic	S66_bin33	S66_c11774	Vilmaviridae	1	virulent	0.957316
S66_c11953	Ph62_1	Prokaryotes	47453	55	6	4	Medium-quality	Genome-fragment	67.11	HMM-based (lower-bound)	VIBRANT	lytic	S66_bin33	S66_c11953	Mesyanzhinovviridae	0.528799	temperate	0.999827
S66_c1256_start50652_stop80648	Ph16_0	Prokaryotes	29996	48	29	1	Medium-quality	Genome-fragment	57.15	AAI-based (medium-confidence)	VIBRANT	lysogenic	S66_bin35	S66_c1256_start50652_stop80648	Chaseviridae	1	virulent	0.925484
S66_c12918	Ph750_0	Prokaryotes	7507	12	10	0	Low-quality	Genome-fragment	12.15	HMM-based (lower-bound)	VIBRANT	lytic	S66_bin43	S66_c12918	unknown	0	temperate	0.99986
S66_c13577_start118189_stop135787	Ph751_0	Prokaryotes	17598	17	2	0	Low-quality	Genome-fragment	6.72	HMM-based (lower-bound)	VIBRANT	lysogenic	S66_bin5	S66_c13577_start118189_stop135787	unknown	0	temperate	0.99986
S66_c13751_start34222_stop50408	Ph54_1	Prokaryotes	16186	14	3	0	Low-quality	Genome-fragment	14.41	HMM-based (lower-bound)	VIBRANT	lysogenic	S66_bin40	S57_c25392_start14985_stop31171	Mesyanzhinovviridae	0.348588	virulent	0.879027
S66_c13948	Ph752_0	Prokaryotes	6198	8	2	0	Low-quality	Genome-fragment	6.73	AAI-based (high-confidence)	VIBRANT	lytic	S66_bin43	S66_c13948	unknown	0	temperate	0.82408
S66_c14437	Ph753_0	Prokaryotes	11426	22	9	0	Low-quality	Genome-fragment	29.69	AAI-based (medium-confidence)	VIBRANT	lytic	S66_bin50	S66_c14437	unknown	0	temperate	0.988649
S66_c14493_start19907_stop28549	Ph754_0	Prokaryotes	8642	8	1	0	Low-quality	Genome-fragment	13.51	HMM-based (lower-bound)	VIBRANT	lysogenic	S66_bin45	S66_c14493_start19907_stop28549	unknown	0	temperate	0.99986
S66_c14661	Ph9_0	Prokaryotes	8532	14	4	0	Low-quality	Genome-fragment	21.68	AAI-based (medium-confidence)	VIBRANT	lytic	S66_bin43	S66_c14661	unknown	0	temperate	0.999841
S66_c14821	Ph66_0	Prokaryotes	43739	81	39	0	Medium-quality	Genome-fragment	60.86	HMM-based (lower-bound)	VIBRANT	lytic	S66_bin33	S66_c14821	Vilmaviridae	1	temperate	0.999818
S66_c14940_start253856_stop290343	Ph755_0	Prokaryotes	36487	49	13	1	Medium-quality	Genome-fragment	52.46	HMM-based (lower-bound)	VIBRANT	lysogenic	S66_bin52	S66_c14940_start253856_stop290343	unknown	0	temperate	0.999859
S66_c14942	Ph358_1	Prokaryotes	12011	12	1	1	Low-quality	Genome-fragment	6.25	HMM-based (lower-bound)	VIBRANT	lytic	S66_bin22	S66_c14942	Mesyanzhinovviridae	0.37353	temperate	0.999859
S66_c14946_start1_stop9671	Ph455_1	Prokaryotes	9670	15	1	2	Low-quality	Genome-fragment	7.44	HMM-based (lower-bound)	PhageBoost		S66_bin51	S66_c14946_start1_stop9671	unknown	0	virulent	0.999874
S66_c15635_start3860_stop29293	Ph756_0	Prokaryotes	25433	28	8	2	Medium-quality	Genome-fragment	51.53	AAI-based (medium-confidence)	VIBRANT	lysogenic	S66_bin33	S66_c15635_start3860_stop29293	Vilmaviridae	1	temperate	0.998886
S66_c15730_start28374_stop56625	Ph757_0	Prokaryotes	28251	32	14	0	Medium-quality	Genome-fragment	75.33	AAI-based (medium-confidence)	VIBRANT	lysogenic	S66_bin45	S66_c15730_start28374_stop56625	unknown	0	temperate	0.999841
S66_c1612	Ph758_0	Prokaryotes	27510	36	9	0	Medium-quality	Genome-fragment	51.98	AAI-based (medium-confidence)	VIBRANT	lytic	S66_bin12	S66_c1612	unknown	0	virulent	0.901615
S66_c1642_start123856_stop166942	Ph13_0	Prokaryotes	43086	54	5	0	Medium-quality	Genome-fragment	57.19	HMM-based (lower-bound)	VIBRANT	lysogenic	S66_bin20	S66_c1642_start123856_stop166942	Casjensviridae	1	virulent	0.999863
S66_c17505_start139_stop9962	Ph376_1	Prokaryotes	9823	12	8	1	Low-quality	Genome-fragment	16.63	AAI-based (medium-confidence)	VIBRANT	lysogenic	S66_bin40	S67_c15538	Mesyanzhinovviridae	0.924445	temperate	0.974954
S66_c17540	Ph8_2	Prokaryotes	12944	9	2	0	Low-quality	Genome-fragment	18.88	HMM-based (lower-bound)	VIBRANT	lytic	S66_bin22	S66_c17540	unknown	0	temperate	0.816004
S66_c18237	Ph378_1	Prokaryotes	6985	9	3	1	Low-quality	Genome-fragment	11.9	AAI-based (medium-confidence)	VIBRANT	lytic	S66_bin40	S62_c676_start1506_stop32791	unknown	0	virulent	0.999872
S66_c18747	Ph759_0	Prokaryotes	8223	11	2	0	Low-quality	Genome-fragment	14.48	HMM-based (lower-bound)	VIBRANT	lytic	S66_bin42	S66_c18747	unknown	0	virulent	0.999874
S66_c19150_start92_stop18705	Ph231_0	Prokaryotes	18613	43	18	0	Low-quality	Genome-fragment	31.48	AAI-based (medium-confidence)	VIBRANT	lysogenic	S66_bin19	S66_c19150_start92_stop18705	unknown	0	temperate	0.999854
S66_c19840_start9882_stop16237	Ph760_0	Prokaryotes	6355	8	1	1	Low-quality	Genome-fragment	3.39	HMM-based (lower-bound)	VIBRANT	lysogenic	S66_bin49	S66_c19840_start9882_stop16237	Mesyanzhinovviridae	0.793909	virulent	0.99987
S66_c19867_start46042_stop77243	Ph6_0	Prokaryotes	31201	61	15	1	Medium-quality	Genome-fragment	57.26	AAI-based (medium-confidence)	VIBRANT	lysogenic	S66_bin35	S66_c19867_start46042_stop77243	unknown	0	virulent	0.868603
S66_c19867_start415_stop21792	Ph761_0	Prokaryotes	21377	24	11	0	Medium-quality	Genome-fragment	54.39	AAI-based (medium-confidence)	VIBRANT	lysogenic	S66_bin35	S66_c19867_start415_stop21792	unknown	0	temperate	0.996057
S66_c19926	Ph762_0	Prokaryotes	10507	19	5	0	Low-quality	Genome-fragment	19.85	AAI-based (medium-confidence)	VIBRANT	lytic	S66_bin33	S66_c19926	no_family_avaliable(NC_048784)	0.95	temperate	0.999451
S66_c2003	Ph763_0	Prokaryotes	73306	81	4	4	High-quality	High-quality	94.91	HMM-based (lower-bound)	VIBRANT	lytic	S66_bin8	S66_c2003	unknown	0	virulent	0.997029
S66_c20237_start2_stop8799	Ph764_0	Prokaryotes	8797	11	1	2	Low-quality	Genome-fragment	5.27	HMM-based (lower-bound)	PhageBoost	lysogenic	S66_bin41	S66_c20237_start2_stop8799	unknown	0	virulent	0.999847
S66_c20461_start26050_stop61323	Ph387_1	Prokaryotes	35273	51	17	1	High-quality	High-quality	92.57	AAI-based (high-confidence)	VIBRANT	lysogenic	S66_bin32	S62_c3910_start26050_stop61323	Peduoviridae	0.681244	virulent	0.733625
S66_c20871_start1132_stop7891	Ph58_1	Prokaryotes	6759	12	3	0	Medium-quality	Genome-fragment	59.59	HMM-based (lower-bound)	VIBRANT	lysogenic	S66_bin40	S62_c11374_start52107_stop62420	unknown	0	virulent	0.99976
S66_c2112	Ph765_0	Prokaryotes	85389	104	6	9	High-quality	High-quality	94.1	HMM-based (lower-bound)	VIBRANT	lytic	S66_bin19	S66_c2112	Zierdtviridae	1	temperate	0.999837
S66_c21206	Ph766_0	Prokaryotes	12317	19	10	0	Low-quality	Genome-fragment	28.43	AAI-based (high-confidence)	VIBRANT	lytic	S66_bin46	S66_c21206	unknown	0	temperate	0.999855
S66_c21390_start196983_stop241038	Ph61_1	Prokaryotes	44055	61	18	1	Medium-quality	Genome-fragment	58.26	HMM-based (lower-bound)	VIBRANT	lysogenic	S66_bin10	S66_c21390_start196983_stop241038	Peduoviridae	0.478478	temperate	0.98183
S66_c21502	Ph68_0	Prokaryotes	6542	9	2	0	Low-quality	Genome-fragment	13.97	AAI-based (medium-confidence)	VIBRANT	lytic	S66_bin33	S66_c21502	unknown	0	temperate	0.99986
S66_c21596_start9016_stop40553	Ph248_0	Prokaryotes	31537	39	33	0	Medium-quality	Genome-fragment	62.41	AAI-based (medium-confidence)	VIBRANT	lysogenic	S66_bin19	S66_c21596_start9016_stop40553	Vilmaviridae	1	temperate	0.999612
S66_c21718_start46075_stop66658	Ph767_0	Prokaryotes	20583	22	2	1	Medium-quality	Genome-fragment	53.31	AAI-based (medium-confidence)	VIBRANT	lysogenic	S66_bin38	S66_c21718_start46075_stop66658	unknown	0	temperate	0.999085
S66_c21810_start88778_stop105167	Ph22_1	Prokaryotes	16389	22	8	0	Low-quality	Genome-fragment	37.9	AAI-based (medium-confidence)	VIBRANT	lysogenic	S66_bin32	S66_c21810_start88778_stop105167	Mesyanzhinovviridae	0.482095	temperate	0.999858
S66_c22112	Ph376_2	Prokaryotes	5547	9	5	0	Low-quality	Genome-fragment	11.45	HMM-based (lower-bound)	VIBRANT	lytic	S66_bin40	S63_c14236	unknown	0	virulent	0.999481
S66_c22170	Ph376_3	Prokaryotes	5556	9	4	0	Low-quality	Genome-fragment	8.16	HMM-based (lower-bound)	VIBRANT	lytic	S66_bin40	S65_c20873	unknown	0	virulent	0.999481
S66_c22215_start11923_stop49154	Ph483_0	Prokaryotes	37231	52	23	1	Medium-quality	Genome-fragment	83.3	AAI-based (high-confidence)	VIBRANT	lysogenic	S66_bin45	S66_c22215_start11923_stop49154	Peduoviridae	0.417681	temperate	0.99984
S66_c22410	Ph4_0	Prokaryotes	6181	13	2	0	Low-quality	Genome-fragment	9.42	HMM-based (lower-bound)	VIBRANT	lytic	S66_bin46	S66_c22410	Peduoviridae	1	temperate	0.999266
S66_c22412_start3442_stop26635	Ph372_0	Prokaryotes	23193	24	4	2	Low-quality	Genome-fragment	27.68	AAI-based (medium-confidence)	PhageBoost	lysogenic	S66_bin3	S66_c22412_start3442_stop26635	unknown	0	virulent	0.999848
S66_c22890	Ph433_0	Prokaryotes	14142	28	7	1	Low-quality	Genome-fragment	26.31	AAI-based (medium-confidence)	VIBRANT	lytic	S66_bin49	S66_c22890	unknown	0	temperate	0.999858
S66_c24493	Ph57_0	Prokaryotes	11441	17	13	0	Low-quality	Genome-fragment	28.76	AAI-based (medium-confidence)	VIBRANT	lytic	S66_bin43	S66_c24493	unknown	0	temperate	0.999809
S66_c24969_start11524_stop21190	Ph768_0	Prokaryotes	9666	15	9	0	Low-quality	Genome-fragment	22.53	AAI-based (medium-confidence)	VIBRANT	lysogenic	S66_bin50	S66_c24969_start11524_stop21190	unknown	0	temperate	0.997829
S66_c25715	Ph5_0	Prokaryotes	13926	22	1	0	Low-quality	Genome-fragment	22.32	AAI-based (medium-confidence)	VIBRANT	lytic	S66_bin43	S66_c25715	unknown	0	temperate	0.999845
S66_c2574	Ph769_0	Prokaryotes	12509	16	11	0	Low-quality	Genome-fragment	33.5	AAI-based (medium-confidence)	VIBRANT	lytic	S66_bin50	S66_c2574	unknown	0	temperate	0.997156
S66_c26019	Ph378_1	Prokaryotes	7114	9	2	0	Low-quality	Genome-fragment	11.98	AAI-based (high-confidence)	VIBRANT	lytic	S66_bin40	S62_c676_start1506_stop32791	Peduoviridae	0.324774	virulent	0.999859
S66_c26461	Ph770_0	Prokaryotes	33591	31	5	4	Low-quality	Genome-fragment	34.61	HMM-based (lower-bound)	VIBRANT	lytic	S66_bin19	S66_c26461	unknown	0	temperate	0.989316
S66_c27933_start79682_stop93379	Ph111_0	Prokaryotes	13697	17	12	0	Low-quality	Genome-fragment	29.98	AAI-based (medium-confidence)	VIBRANT	lysogenic	S66_bin37	S66_c27933_start79682_stop93379	Mesyanzhinovviridae	1	virulent	0.999679
S66_c28727_start835_stop47032	Ph204_0	Prokaryotes	46197	47	15	5	Medium-quality	Genome-fragment	85.44	AAI-based (medium-confidence)	VIBRANT	lysogenic	S66_bin3	S66_c28727_start835_stop47032	Peduoviridae	0.666982	temperate	0.970789
S66_c28898	Ph112_0	Prokaryotes	5916	10	6	0	Low-quality	Genome-fragment	12.66	AAI-based (medium-confidence)	VIBRANT	lytic	S66_bin35	S66_c28898	unknown	0	temperate	0.999859
S66_c2914_start228_stop19598	Ph771_0	Prokaryotes	19370	22	11	3	Low-quality	Genome-fragment	26.74	AAI-based (medium-confidence)	VIBRANT	lysogenic	S66_bin3	S66_c2914_start228_stop19598	Peduoviridae	0.509368	temperate	0.999849
S66_c29436_start7486_stop27043	Ph105_1	Prokaryotes	19557	24	8	5	Low-quality	Genome-fragment	26.5	AAI-based (medium-confidence)	VIBRANT	lysogenic	S66_bin4	S65_c1930_start972_stop21876	Peduoviridae	0.521136	temperate	0.999841
S66_c29532_start75692_stop105596	Ph772_0	Prokaryotes	29904	29	2	1	Low-quality	Genome-fragment	38.37	HMM-based (lower-bound)	VIBRANT	lysogenic	S66_bin8	S66_c29532_start75692_stop105596	Mesyanzhinovviridae	0.496109	temperate	0.992858
S66_c30035_start28263_stop64705	Ph17_1	Prokaryotes	36442	43	3	0	Medium-quality	Genome-fragment	65.33	HMM-based (lower-bound)	VIBRANT	lysogenic	S66_bin34	S65_c16904_start28263_stop64705	Straboviridae	0.604899	temperate	0.9639
S66_c30048	Ph773_0	Prokaryotes	9853	14	5	0	Low-quality	Genome-fragment	18.74	AAI-based (medium-confidence)	VIBRANT	lytic	S66_bin49	S66_c30048	Peduoviridae	1	virulent	0.695011
S66_c30441_start8621_stop44720	Ph10_0	Prokaryotes	36099	30	11	1	Medium-quality	Genome-fragment	58.97	AAI-based (medium-confidence)	VIBRANT	lysogenic	S66_bin43	S66_c30441_start8621_stop44720	unknown	0	temperate	0.999852
S66_c30619	Ph774_0	Prokaryotes	11392	6	5	0	Low-quality	Genome-fragment	28.69	AAI-based (medium-confidence)	VIBRANT	lytic	S66_bin43	S66_c30619	unknown	0	virulent	0.820701
S66_c31191_start2_stop7342	Ph7_0	Prokaryotes	7340	15	4	1	Low-quality	Genome-fragment	8.84	HMM-based (lower-bound)	VIBRANT	lysogenic	S66_bin35	S66_c31191_start2_stop7342	Vilmaviridae	0.417574	virulent	0.999858
[truncated: 110 more rows]
